# Supplementary material for: High-Density Mapping of Quantitative Trait Loci Controlling Agronomically Important Traits in Quinoa (Chenopodium quinoa Willd.)
Source: Front Plant Sci. 2022 Jun 9;13:916067. doi: 10.3389/fpls.2022.916067 (PMC9261497; doi:10.3389/fpls.2022.916067)
Supplement: Supplementary file 1 [file Data_Sheet_1.zip]

Archive with 6 entries (6 files):
- README_csv_files.txt
- Supplementary_Figures_and_tables.pdf
- Supplementary_file_F2.csv
- Supplementary_file_F3.csv
- Supplementary_file_F3_DTM.csv
- Supplementary_Tables_7_and_8.xlsx
