# Supplementary material for: High-Density Mapping of Quantitative Trait Loci Controlling Agronomically Important Traits in Quinoa (Chenopodium quinoa Willd.)
Source: Front Plant Sci. 2022 Jun 9;13:916067. doi: 10.3389/fpls.2022.916067 (PMC9261497; doi:10.3389/fpls.2022.916067)
Supplement: Supplementary file 1 [file Data_Sheet_1.zip › README_csv_files.txt]

High-density mapping of QTL controlling agronomically important traits in quinoa (Chenopodium quinoa Willd.)
Nathaly Maldonado-Taipe, Federico Barbier, Karl Schmid, Christian Jung, Nazgol Emrani
Corresponding author email: n.emrani@plantbreeding.uni-kiel.de
Supplementary Files .csv contain:
File name	Description
Supplementary_file_F2.csv	Geno and pheno data for QTL mapping in R/qtl format
Supplementary_file_F3.csv	Geno and pheno data for QTL mapping in R/qtl format (excluding DTM)
Supplementary_file_F3_DTM.csv	Geno and pheno data for QTL mapping of DTM in R/qtl format
Marker nomenclature
chr_0000000	Chromosome _physical position
Genotype nomenclature
R/qtl	AA: CHEN-109; BB: PI-614889; AB: Heterozygous
Chromosome Nomenclature
Cq1A	chr_1
Cq1B	chr_2
Cq2A	chr_3
Cq2B	chr_4
Cq3A	chr_5
Cq3B	chr_6
Cq4A	chr_7
Cq4B	chr_8
Cq5A	chr_9
Cq5B	chr_10
Cq6A	chr_11
Cq6B	chr_12
Cq7A	chr_13
Cq7B	chr_14
Cq8A	chr_15
Cq8B	chr_16
Cq9A	chr_17
Cq9B	chr_18
