# Supplementary material for: High-Density Mapping of Quantitative Trait Loci Controlling Agronomically Important Traits in Quinoa (Chenopodium quinoa Willd.)
Source: Front Plant Sci. 2022 Jun 9;13:916067. doi: 10.3389/fpls.2022.916067 (PMC9261497; doi:10.3389/fpls.2022.916067)
Supplement: Supplementary file 1 [file Data_Sheet_1.zip › Supplementary_Tables_7_and_8.xlsx]

## Sheet: Sup Table 7 
Supplementary Table 7. Complete list of genes located within the non-overlapping QTL confidence intervals
Trait	Population	QTL name	Gene annotation	Species	Gene ID
DTF, PH, TKW	F2 and F3	pleio4.1	Chitinase 2	Tulipa saxatilis subsp. bakeri	CQ014586
			ITN1: Ankyrin repeat-containing protein ITN1	Arabidopsis thaliana	CQ014587
			At1g19525: Pentatricopeptide repeat-containing protein At1g19525	Arabidopsis thaliana	CQ014590
			ATHB-15: Homeobox-leucine zipper protein ATHB-15	Arabidopsis thaliana	CQ014591
			PP2C38: Probable protein phosphatase 2C 38	Arabidopsis thaliana	CQ014595
			MAEA: Protein MAEA homolog	Arabidopsis thaliana	CQ014596
			RS2Z33: Serine/arginine-rich splicing factor RS2Z33	Arabidopsis thaliana	CQ014597
			NLP2: Nitrilase-like protein 2	Arabidopsis thaliana	CQ014594
			ARR24: Two-component response regulator 24	Arabidopsis thaliana	CQ014598
			RBCMT: Ribulose-1%2C5 bisphosphate carboxylase/oxygenase large subunit N-methyltransferase%2C chloroplastic	Pisum sativum	CQ014603
			SAC3A: SAC3 family protein A	Arabidopsis thaliana	CQ014608
			At5g59700: Probable receptor-like protein kinase At5g59700	Arabidopsis thaliana	CQ014613
			ABCG1: ABC transporter G family member 1	Arabidopsis thaliana	CQ014611
			ABCG6: ABC transporter G family member 6	Arabidopsis thaliana	CQ014610
			METE: 5-methyltetrahydropteroyltriglutamate--homocysteine methyltransferase	Mesembryanthemum crystallinum	CQ014617
			RDM16: Protein RDM16	Arabidopsis thaliana	CQ014615
			CYT1: Mannose-1-phosphate guanylyltransferase 1	Arabidopsis thaliana	CQ014618
			MAKR4: Probable membrane-associated kinase regulator 4	Arabidopsis thaliana	CQ014624
			CSE: Caffeoylshikimate esterase	Arabidopsis thaliana	CQ014628
			KCS19: 3-ketoacyl-CoA synthase 19	Arabidopsis thaliana	CQ014626
			PRORP1: Proteinaceous RNase P 1%2C chloroplastic/mitochondrial	Arabidopsis thaliana	CQ014633
			At3g46610: Pentatricopeptide repeat-containing protein At3g46610	Arabidopsis thaliana	CQ014636
			PGPS1: CDP-diacylglycerol--glycerol-3-phosphate 3-phosphatidyltransferase 1%2C chloroplastic	Arabidopsis thaliana	CQ014634
			V-type proton ATPase catalytic subunit A	Beta vulgaris	CQ014639
			Tbc1d8: TBC1 domain family member 8	Mus musculus	CQ014637
			PYD1: Dihydropyrimidine dehydrogenase		CQ014641
			PBL7: Probable serine/threonine-protein kinase PBL7	Arabidopsis thaliana	CQ014638
			ELP6: Elongator complex protein 6	Arabidopsis thaliana	CQ014644
			PRR73: Two-component response regulator-like PRR73	Oryza sativa subsp. japonica	CQ014646
			Os03g0130400: Probable adenylate kinase 1%2C chloroplastic	Oryza sativa subsp. japonica	CQ014647
			TON1B: Protein TONNEAU 1b	Arabidopsis thaliana	CQ014648
			RPL10: 50S ribosomal protein L10%2C chloroplastic	Spinacia oleracea	CQ014652
			PCMP-E27: Pentatricopeptide repeat-containing protein At3g29230	Arabidopsis thaliana	CQ014649
			At3g47570: Probable LRR receptor-like serine/threonine-protein kinase At3g47570	Arabidopsis thaliana	CQ014653
			LKHA4: Leucine aminopeptidase	Arabidopsis thaliana	CQ014654
			RE1: Retrovirus-related Pol polyprotein from transposon RE1	Arabidopsis thaliana	CQ014655
			ASHH3: Histone-lysine N-methyltransferase ASHH3	Arabidopsis thaliana	CQ014656
			AP2-1: APETALA2-like protein 1	Oryza sativa subsp. indica	CQ014660
			RMD1: Sporulation protein RMD1	Saccharomyces cerevisiae	CQ014661
			NPF2.5: Protein NRT1/ PTR FAMILY 2.5	Arabidopsis thaliana	CQ014662
			Retrovirus-related Pol polyprotein from transposon TNT 1-94	Nicotiana tabacum	CQ014667
			TOR1L4: TORTIFOLIA1-like protein 4	Arabidopsis thaliana	CQ014664
			NPF2.6: Protein NRT1/ PTR FAMILY 2.6	Arabidopsis thaliana	CQ014670
			NPF2.7: Protein NRT1/ PTR FAMILY 2.7	Arabidopsis thaliana	CQ014668
			ARP1: Probable RNA-binding protein ARP1	Arabidopsis thaliana	CQ014675
			NPF2.2: Putative protein NRT1/ PTR FAMILY 2.2	Arabidopsis thaliana	CQ014671
			RPS23: 40S ribosomal protein S23	Euphorbia esula	CQ014677
			Transposon TX1 uncharacterized 149 kDa protein	Xenopus laevis	CQ014679
			CIPK4: CBL-interacting serine/threonine-protein kinase 4	Arabidopsis thaliana	CQ014681
			DDB_G0281815: Golgi to ER traffic protein 4 homolog	Dictyostelium discoideum	CQ014683
			ACD6: Protein ACCELERATED CELL DEATH 6	Arabidopsis thaliana	CQ014688
			At2g16880: Pentatricopeptide repeat-containing protein At2g16880	Arabidopsis thaliana	CQ014685
			LBD1: LOB domain-containing protein 1	Arabidopsis thaliana	CQ014689
			RPS9M: 30S ribosomal protein S9%2C mitochondrial	Arabidopsis thaliana	CQ014691
			ASE2: Amidophosphoribosyltransferase 2%2C chloroplastic	Arabidopsis thaliana	CQ014690
			IQD1: Protein IQ-DOMAIN 1	Arabidopsis thaliana	CQ014696
			TIM14-1: Mitochondrial import inner membrane translocase subunit TIM14-1	Arabidopsis thaliana	CQ014697
			slc25a26: S-adenosylmethionine mitochondrial carrier protein	Danio rerio	CQ014692
			At2g18220: Nucleolar complex protein 2 homolog	Arabidopsis thaliana	CQ014701
			RPS13: 40S ribosomal protein S13	Glycine max	CQ014700
			Elongation factor 1-alpha	Solanum lycopersicum	CQ014704
			Os03g0733400: Zinc finger BED domain-containing protein RICESLEEPER 2	Oryza sativa subsp. japonica	CQ014706
			AARE: Acylamino-acid-releasing enzyme	Arabidopsis thaliana	CQ014708
			Os05g0239150: Zinc finger BED domain-containing protein RICESLEEPER 1	Oryza sativa subsp. japonica	CQ014710
			MJ0323: Uncharacterized protein MJ0323	Methanocaldococcus jannaschii	CQ014714
			CG7506: Transmembrane protein 70 homolog%2C mitochondrial	Drosophila melanogaster	CQ014719
			Os05g0583200: Zinc finger BED domain-containing protein RICESLEEPER 3	Oryza sativa subsp. japonica	CQ014716
			TEFS1: Elongation factor 1-alpha	Glycine max	CQ014720
			At3g52260: RNA pseudouridine synthase 5	Arabidopsis thaliana	CQ014728
			TfIIFbeta: General transcription factor IIF subunit 2	Drosophila melanogaster	CQ014726
			TXLNA: Alpha-taxilin	Homo sapiens	CQ014725
			ncor1: Nuclear receptor corepressor 1	Xenopus tropicalis	CQ014729
			MORC7: Protein MICRORCHIDIA 7	Arabidopsis thaliana	CQ014730
			RPPL1: Putative disease resistance RPP13-like protein 1	Arabidopsis thaliana	CQ014737
			SCPL28: Serine carboxypeptidase-like 28	Arabidopsis thaliana	CQ014732
			SCPL27: Serine carboxypeptidase-like 27	Arabidopsis thaliana	CQ014731
			CG1: Zinc finger CCCH domain-containing protein 16	Arabidopsis thaliana	CQ014735
			AGC1-7: Serine/threonine-protein kinase AGC1-7	Arabidopsis thaliana	CQ014733
			yuiD: Uncharacterized membrane protein YuiD	Bacillus subtilis	CQ014736
			At5g58090: Glucan endo-1%2C3-beta-glucosidase 6	Arabidopsis thaliana	CQ014740
			ABCC2: ABC transporter D family member 2%2C chloroplastic	Arabidopsis thaliana	CQ014739
			ABCG24: ABC transporter G family member 24	Arabidopsis thaliana	CQ014741
			FDH: 3-ketoacyl-CoA synthase 10	Arabidopsis thaliana	CQ014738
			SS4: Probable starch synthase 4%2C chloroplastic/amyloplastic	Arabidopsis thaliana	CQ014744
			RLF: Cytochrome b5 domain-containing protein RLF	Arabidopsis thaliana	CQ014743
			OSCBPW: Lupeol synthase	Betula platyphylla	CQ014749
			ECT2: YTH domain-containing protein ECT2	Arabidopsis thaliana	CQ014746
			STY13: Serine/threonine-protein kinase STY13	Arabidopsis thaliana	CQ014748
			PCMP-E98: Pentatricopeptide repeat-containing protein At4g39952%2C mitochondrial	Arabidopsis thaliana	CQ014747
			CYP716A15: Beta-amyrin 28-monooxygenase	Vitis vinifera	CQ014759
			LUS1: Lupeol synthase	Glycyrrhiza glabra	CQ014754
			SWEET6B: Bidirectional sugar transporter SWEET6b	Oryza sativa subsp. japonica	CQ014762
			PUB35: U-box domain-containing protein 35	Arabidopsis thaliana	CQ014764
			TOR1L2: TORTIFOLIA1-like protein 2	Arabidopsis thaliana	CQ014766
			PBL17: Probable serine/threonine-protein kinase PBL17	Arabidopsis thaliana	CQ014767
			PRK1: Pollen receptor-like kinase 1	Arabidopsis thaliana	CQ014763
			RPN13: 26S proteasome regulatory subunit RPN13	Arabidopsis thaliana	CQ014765
			pol: Retrovirus-related Pol polyprotein from transposon 17.6	Drosophila melanogaster	CQ014761
			ARF5: Auxin response factor 5	Oryza sativa subsp. japonica	CQ014770
			truA: tRNA pseudouridine synthase A	Thermosipho melanesiensis	CQ014769
			PHT1-5: Probable inorganic phosphate transporter 1-5	Arabidopsis thaliana	CQ014773
			PHT1-3: Probable inorganic phosphate transporter 1-3	Arabidopsis thaliana	CQ014772
			speA: Arginine decarboxylase	Bacillus subtilis	CQ014778
			KLCR2: Protein KINESIN LIGHT CHAIN-RELATED 2	Arabidopsis thaliana	CQ014783
			RPT2: Root phototropism protein 2	Arabidopsis thaliana	CQ014788
			RCD1: Inactive poly [ADP-ribose] polymerase RCD1	Arabidopsis thaliana	CQ014787
			Cytochrome P450 CYP73A100	Panax ginseng	CQ014797
			ROS1A: Protein ROS1A	Oryza sativa subsp. japonica	CQ014794
			HSP70-18: Heat shock 70 kDa protein 18	Arabidopsis thaliana	CQ014796
			HEN2: DExH-box ATP-dependent RNA helicase DExH10	Arabidopsis thaliana	CQ014798
			At2g04865: Protein MAIN-LIKE 2	Arabidopsis thaliana	CQ014793
			ROS1: DNA glycosylase/AP lyase ROS1	Arabidopsis thaliana	CQ014792
			ROS1C: Protein ROS1C	Oryza sativa subsp. japonica	CQ014791
			DML3: DEMETER-like protein 3	Arabidopsis thaliana	CQ014790
			SHT: Spermidine hydroxycinnamoyl transferase	Arabidopsis thaliana	CQ014801
			MBD2: Methyl-CpG-binding domain-containing protein 2	Arabidopsis thaliana	CQ014803
			MET1B: DNA (cytosine-5)-methyltransferase 1B	Oryza sativa subsp. japonica	CQ014805
			HCT4: Hydroxycinnamoyltransferase 4	Oryza sativa subsp. japonica	CQ014802
			APY2: Apyrase 2	Arabidopsis thaliana	CQ014808
			SIP1-2: Aquaporin SIP1-2	Zea mays	CQ014807
			SIP1-1: Aquaporin SIP1-1	Arabidopsis thaliana	CQ014806
			At1g02420: Putative pentatricopeptide repeat-containing protein At1g02420	Arabidopsis thaliana	CQ014813
			At5g14770: Pentatricopeptide repeat-containing protein At5g14770%2C mitochondrial	Arabidopsis thaliana	CQ014809
			rnaseh2b: Ribonuclease H2 subunit B	Xenopus laevis	CQ014814
			RPS2: Ribosomal protein S2%2C mitochondrial	Arabidopsis thaliana	CQ014810
			UBP26: Ubiquitin carboxyl-terminal hydrolase 26	Arabidopsis thaliana	CQ014815
			FLD: Protein FLOWERING LOCUS D	Arabidopsis thaliana	CQ014818
			POT5: Potassium transporter 5	Arabidopsis thaliana	CQ014820
			RGG2: Guanine nucleotide-binding protein subunit gamma 2	Oryza sativa subsp. japonica	CQ014816
			rsmH: Ribosomal RNA small subunit methyltransferase H	Protochlamydia amoebophila	CQ014817
			At4g31140: Glucan endo-1%2C3-beta-glucosidase 5	Arabidopsis thaliana	CQ014823
			At1g16930: F-box/FBD/LRR-repeat protein At1g16930	Arabidopsis thaliana	CQ014831
			Srrm2: Serine/arginine repetitive matrix protein 2	Mus musculus	CQ014821
			At2g26030: F-box/FBD/LRR-repeat protein At2g26030	Arabidopsis thaliana	CQ014829
			PMRT15: Protein arginine N-methyltransferase 1.5	Arabidopsis thaliana	CQ014822
			Polygalacturonase	Prunus persica	CQ014834
			At5g22660: F-box/FBD/LRR-repeat protein At5g22660	Arabidopsis thaliana	CQ014826
			pvaA: Polyvinylalcohol dehydrogenase	Pseudomonas sp.	CQ014825
			At5g56570: F-box/FBD/LRR-repeat protein At5g56570	Arabidopsis thaliana	CQ014839
			At5g44940: Putative FBD-associated F-box protein At5g44940	Arabidopsis thaliana	CQ014840
			At1g78750: F-box/FBD/LRR-repeat protein At1g78750	Arabidopsis thaliana	CQ014844
			At5g44950: Putative F-box/FBD/LRR-repeat protein At5g44950	Arabidopsis thaliana	CQ014849
			At1g80470: F-box/FBD/LRR-repeat protein At1g80470	Arabidopsis thaliana	CQ014861
			At5g38590: FBD-associated F-box protein At5g38590	Arabidopsis thaliana	CQ014856
			Pathogenesis-related protein P2	Solanum lycopersicum	CQ014859
			Pathogenesis-related protein PR-4B	Nicotiana tabacum	CQ014858
			DCAF1: DDB1- and CUL4-associated factor homolog 1	Arabidopsis thaliana	CQ014865
			RL6: Protein RADIALIS-like 6	Arabidopsis thaliana	CQ014870
			DR1: Protein Dr1 homolog	Arabidopsis thaliana	CQ014868
			ENDOV: Endonuclease V	Homo sapiens	CQ014864
			topA: DNA topoisomerase 1	Rickettsia felis	CQ014871
			ERG: GTP-binding protein ERG	Arabidopsis thaliana	CQ014876
			At4g31250: Probable LRR receptor-like serine/threonine-protein kinase At4g31250	Arabidopsis thaliana	CQ014878
			At4g31240: Probable nucleoredoxin 3	Arabidopsis thaliana	CQ014877
			PUB34: U-box domain-containing protein 34	Arabidopsis thaliana	CQ014873
			RPA1B: Replication protein A 70 kDa DNA-binding subunit B	Oryza sativa subsp. japonica	CQ014875
			GGCT2%3B1: Gamma-glutamylcyclotransferase 2-1	Arabidopsis thaliana	CQ014883
			ASR3: Trihelix transcription factor ASR3	Arabidopsis thaliana	CQ014881
			At1g33811: GDSL esterase/lipase At1g33811	Arabidopsis thaliana	CQ014893
			At3g06240: F-box/kelch-repeat protein At3g06240	Arabidopsis thaliana	CQ014891
			AIG2LD: AIG2-like protein D	Arabidopsis thaliana	CQ014892
			PBA1: Proteasome subunit beta type-6	Arabidopsis thaliana	CQ014889
			CRF4: Ethylene-responsive transcription factor CRF4	Arabidopsis thaliana	CQ014888
			ARA1: L-arabinokinase	Arabidopsis thaliana	CQ014895
			SAUR71: Auxin-responsive protein SAUR71	Arabidopsis thaliana	CQ014900
			PMEI11: Pectinesterase inhibitor 11	Arabidopsis thaliana	CQ014894
			At1g80290: Glycosyltransferase family protein 64 C3	Arabidopsis thaliana	CQ014899
			RISBZ4: bZIP transcription factor RISBZ4	Oryza sativa subsp. japonica	CQ014903
			SAE1B-2: SUMO-activating enzyme subunit 1B-2	Arabidopsis thaliana	CQ014908
			FKBP62: Peptidyl-prolyl cis-trans isomerase FKBP62	Arabidopsis thaliana	CQ014902
			sll1770: Uncharacterized protein sll1770	Synechocystis sp.	CQ014905
			RPL44: 60S ribosomal protein L44	Gossypium hirsutum	CQ014907
			CML45: Probable calcium-binding protein CML45	Arabidopsis thaliana	CQ014904
			LRX2: Leucine-rich repeat extensin-like protein 2	Arabidopsis thaliana	CQ014916
			PEP: RNA-binding KH domain-containing protein PEPPER	Arabidopsis thaliana	CQ014911
			At5g10620: Putative RNA methyltransferase At5g10620	Arabidopsis thaliana	CQ014914
			NAC098: Protein CUP-SHAPED COTYLEDON 2	Arabidopsis thaliana	CQ014910
			TA1: Short-chain dehydrogenase reductase ATA1	Arabidopsis thaliana	CQ014913
			CRYD: Cryptochrome DASH%2C chloroplastic/mitochondrial	Arabidopsis thaliana	CQ014912
			NRPD2: DNA-directed RNA polymerases IV and V subunit 2	Arabidopsis thaliana	CQ014919
			SELENOH: Selenoprotein H	Macaca fascicularis	CQ014923
			FLP2: Flowering-promoting factor 1-like protein 2	Arabidopsis thaliana	CQ014925
			BC10: Glycosyltransferase BC10	Oryza sativa subsp. japonica	CQ014920
			ORRM6: Organelle RRM domain-containing protein 6%2C chloroplastic	Arabidopsis thaliana	CQ014921
			PAP8: Probable plastid-lipid-associated protein 8%2C chloroplastic	Arabidopsis thaliana	CQ014917
			TUFA: Elongation factor Tu%2C mitochondrial	Arabidopsis thaliana	CQ014926
			RPL27: 60S ribosomal protein L27	Pisum sativum	CQ014918
			ABC1K1: Protein ACTIVITY OF BC1 COMPLEX KINASE 1%2C chloroplastic	Arabidopsis thaliana	CQ014928
			MSI1: WD-40 repeat-containing protein MSI1	Solanum lycopersicum	CQ014927
			KAKU4: Protein KAKU4	Arabidopsis thaliana	CQ014933
			HBS1L: HBS1-like protein	Homo sapiens	CQ014929
			REIL1: Cytoplasmic 60S subunit biogenesis factor REI1 homolog 1	Arabidopsis thaliana	CQ014932
			RGA1: Putative disease resistance protein RGA1	Solanum bulbocastanum	CQ014934
			At1g13570: F-box/FBD/LRR-repeat protein At1g13570	Arabidopsis thaliana	CQ014942
			RGA4: Putative disease resistance protein RGA4	Solanum bulbocastanum	CQ014939
			RGA3: Putative disease resistance protein RGA3	Solanum bulbocastanum	CQ014940
			LOV1: Disease susceptibility protein LOV1	Arabidopsis thaliana	CQ014938
			At5g18780: FBD-associated F-box protein At5g18780	Arabidopsis thaliana	CQ014941
			CPR1: F-box protein CPR1	Arabidopsis thaliana	CQ014937
			RPL7B: 60S ribosomal protein L7-2	Arabidopsis thaliana	CQ014948
			PMA4: Plasma membrane ATPase 4	Nicotiana plumbaginifolia	CQ014944
			CSN5A: COP9 signalosome complex subunit 5a	Arabidopsis thaliana	CQ014943
			PER45: Peroxidase 45	Arabidopsis thaliana	CQ014946
			HIP1: Probable E3 ubiquitin-protein ligase HIP1	Oryza sativa subsp. japonica	CQ014952
			CBSPPR1: Pentatricopeptide repeat-containing protein At5g10690	Arabidopsis thaliana	CQ014955
			XI-I: Myosin-15	Arabidopsis thaliana	CQ014959
			Pathogenesis-related protein PRB1-2	Hordeum vulgare	CQ014956
			FBL15: F-box/LRR-repeat protein 15	Arabidopsis thaliana	CQ014966
			YLMG2: YlmG homolog protein 2%2C chloroplastic	Arabidopsis thaliana	CQ014962
			PAA2: Copper-transporting ATPase PAA2%2C chloroplastic	Arabidopsis thaliana	CQ014961
			ERECTA: LRR receptor-like serine/threonine-protein kinase ERECTA	Arabidopsis thaliana	CQ014960
			Cytochrome P450 CYP72A219	Panax ginseng	CQ014969
			CYP72A154: 11-oxo-beta-amyrin 30-oxidase	Glycyrrhiza uralensis	CQ014972
			CKX7: Cytokinin dehydrogenase 7	Arabidopsis thaliana	CQ014967
			LAMT: Loganic acid O-methyltransferase	Catharanthus roseus	CQ014971
			PEX10: Peroxisome biogenesis factor 10	Arabidopsis thaliana	CQ014976
			PQT3: E3 ubiquitin ligase PARAQUAT TOLERANCE 3	Arabidopsis thaliana	CQ014973
			ACL5: Thermospermine synthase ACAULIS5	Arabidopsis thaliana	CQ014978
			RPSaB: 40S ribosomal protein Sa-2	Arabidopsis thaliana	CQ014977
			ndhU: NAD	P)H-quinone	CQ014974
			MSL10: Mechanosensitive ion channel protein 10	Arabidopsis thaliana	CQ014982
DTF, PH, TKW	F2 and F3	pleio14.1	CCT1: Choline-phosphate cytidylyltransferase 1	Arabidopsis thaliana	CQ002754
			SUF4: Protein SUPPRESSOR OF FRI 4	Arabidopsis thaliana	CQ002753
			CYP97B2: Cytochrome P450 97B2%2C chloroplastic	Glycine max	CQ002758
			DDB_G0269284: NKAP family protein	Dictyostelium discoideum	CQ002757
			VQ22: VQ motif-containing protein 22	Arabidopsis thaliana	CQ002756
			PDCB3: PLASMODESMATA CALLOSE-BINDING PROTEIN 3	Arabidopsis thaliana	CQ002771
			TPRP-F1: 36.4 kDa proline-rich protein	Solanum lycopersicum	CQ002772
			EMB2279: Pentatricopeptide repeat-containing protein At1g30610%2C chloroplastic	Arabidopsis thaliana	CQ002775
			TMEM184A: Transmembrane protein 184A	Homo sapiens	CQ002779
			Os02g0621700: Succinate--CoA ligase [ADP-forming] subunit beta%2C mitochondrial	Oryza sativa subsp. japonica	CQ002773
			PLP1: Patatin-like protein 1	Arabidopsis thaliana	CQ002765
			Wrnip1: ATPase WRNIP1	Rattus norvegicus	CQ002776
			At4g26680: Pentatricopeptide repeat-containing protein At4g26680%2C mitochondrial	Arabidopsis thaliana	CQ002768
			RUG3: RCC1 domain-containing protein RUG3%2C mitochondrial	Arabidopsis thaliana	CQ002774
			Srpra: Signal recognition particle receptor subunit alpha	Mus musculus	CQ002759
			PCMP-E95: Pentatricopeptide repeat-containing protein At3g22150%2C chloroplastic	Arabidopsis thaliana	CQ002767
			RH3B: DEAD-box ATP-dependent RNA helicase 3B%2C chloroplastic	Zea mays	CQ002778
			At5g05600: Probable 2-oxoglutarate-dependent dioxygenase At5g05600	Arabidopsis thaliana	CQ002777
			FKBP62: Peptidyl-prolyl cis-trans isomerase FKBP62	Arabidopsis thaliana	CQ002764
			SWEET7B: Bidirectional sugar transporter SWEET7b	Oryza sativa subsp. japonica	CQ002763
			mak16: Protein mak16	Schizosaccharomyces pombe	CQ002784
			ZMYM1: Zinc finger MYM-type protein 1	Homo sapiens	CQ002780
			PHYA: Phytochrome A	Solanum tuberosum	CQ002785
			MAPKKK3: Mitogen-activated protein kinase kinase kinase 3	Arabidopsis thaliana	CQ002788
			DCLRE1B: 5' exonuclease Apollo	Homo sapiens	CQ002789
			GONST1: GDP-mannose transporter GONST1	Arabidopsis thaliana	CQ002793
			ABCI10: ABC transporter I family member 10	Arabidopsis thaliana	CQ002791
			PSAN: Photosystem I reaction center subunit N%2C chloroplastic	Arabidopsis thaliana	CQ002795
			At5g09310: Probable gamma-secretase subunit PEN-2	Arabidopsis thaliana	CQ002794
			ndhO: NAD(P)H-quinone oxidoreductase subunit O%2C chloroplastic	Arabidopsis thaliana	CQ002790
			RPL10: 50S ribosomal protein L10%2C chloroplastic	Nicotiana tabacum	CQ002792
			GSVIVT00026920001: Probable polygalacturonase	Vitis vinifera	CQ002796
			CALS5: Callose synthase 5	Arabidopsis thaliana	CQ002787
			USPL1: BURP domain protein USPL1	Arabidopsis thaliana	CQ002804
			NMAT4: Nuclear intron maturase 4%2C mitochondrial	Arabidopsis thaliana	CQ002802
			PUB25: U-box domain-containing protein 25	Arabidopsis thaliana	CQ002800
			PCMP-A1: Pentatricopeptide repeat-containing protein At1g31790	Arabidopsis thaliana	CQ002806
			CHX15: Cation/H(+) antiporter 15	Arabidopsis thaliana	CQ002803
			RABC1: Ras-related protein RABC1	Arabidopsis thaliana	CQ002801
			BNM2A: BURP domain-containing protein BNM2A	Brassica napus	CQ002807
			BURP17: BURP domain-containing protein 17	Oryza sativa subsp. japonica	CQ002808
			MRPL46: 39S ribosomal protein L46%2C mitochondrial	Bos taurus	CQ002821
			PCMP-E76: Pentatricopeptide repeat-containing protein At2g13600	Arabidopsis thaliana	CQ002817
			HDA14: Histone deacetylase 14	Arabidopsis thaliana	CQ002816
			PCMP-H87: Pentatricopeptide repeat-containing protein At3g24000%2C mitochondrial	Arabidopsis thaliana	CQ002822
			NAC104: NAC domain-containing protein 104	Arabidopsis thaliana	CQ002815
			At5g09300: 2-oxoisovalerate dehydrogenase subunit alpha 2%2C mitochondrial	Arabidopsis thaliana	CQ002814
			ABCG5: ABC transporter G family member 5	Arabidopsis thaliana	CQ002819
			NCED5: Probable 9-cis-epoxycarotenoid dioxygenase NCED5%2C chloroplastic	Arabidopsis thaliana	CQ002811
			At5g24830: Pentatricopeptide repeat-containing protein At5g24830	Arabidopsis thaliana	CQ002826
			FAS2: Chromatin assembly factor 1 subunit FAS2	Arabidopsis thaliana	CQ002836
			OFUT38: O-fucosyltransferase 38	Arabidopsis thaliana	CQ002824
			KPL: Protein KOKOPELLI	Arabidopsis thaliana	CQ002825
			FTSHI4: Probable inactive ATP-dependent zinc metalloprotease FTSHI 4%2C chloroplastic	Arabidopsis thaliana	CQ002827
			TBL7: Protein trichome berefringence-like 7	Arabidopsis thaliana	CQ002838
			At3g18640: Zinc finger CCCH domain-containing protein 38	Arabidopsis thaliana	CQ002840
			csd: Probable cysteine desulfurase	Staphylococcus aureus	CQ002835
			PXN: Peroxisomal nicotinamide adenine dinucleotide carrier	Arabidopsis thaliana	CQ002834
			IND: Transcription factor IND	Arabidopsis thaliana	CQ002839
			psbM: Photosystem II reaction center protein M	Nicotiana tabacum	CQ002831
			petN: Cytochrome b6-f complex subunit 8	Triticum aestivum	CQ002832
			MKS1: Protein MKS1	Arabidopsis thaliana	CQ002847
			PME51: Probable pectinesterase/pectinesterase inhibitor 51	Arabidopsis thaliana	CQ002843
			GUX1: UDP-glucuronate:xylan alpha-glucuronosyltransferase 1	Arabidopsis thaliana	CQ002844
			ATXR5: Probable Histone-lysine N-methyltransferase ATXR5	Ricinus communis	CQ002846
			RAD4: DNA repair protein RAD4	Arabidopsis thaliana	CQ002841
			Putative AC transposase	Zea mays	CQ002849
			ATL76: E3 ubiquitin-protein ligase ATL76	Arabidopsis thaliana	CQ002858
			ATG13B: Autophagy-related protein 13b	Arabidopsis thaliana	CQ002857
			TSK: Protein TONSOKU	Arabidopsis thaliana	CQ002854
			PUB27: U-box domain-containing protein 27	Arabidopsis thaliana	CQ002852
			SPAC3H5.08c: Uncharacterized WD repeat-containing protein C3H5.08c	Schizosaccharomyces pombe	CQ002851
			At1g49180: Serine/threonine-protein kinase ATG1t	Arabidopsis thaliana	CQ002855
			At1g65750: Putative ribonuclease H protein At1g65750	Arabidopsis thaliana	CQ002856
			IDL2: Protein IDA-LIKE 2	Arabidopsis thaliana	CQ002853
			ATL78: RING-H2 finger protein ATL78	Arabidopsis thaliana	CQ002865
			USP39: U4/U6.U5 tri-snRNP-associated protein 2	Pongo abelii	CQ002862
			RPA1B: Replication protein A 70 kDa DNA-binding subunit B	Oryza sativa subsp. japonica	CQ002866
			WAK2: Wall-associated receptor kinase 2	Arabidopsis thaliana	CQ002871
			PAP7: Probable plastid-lipid-associated protein 7%2C chloroplastic	Arabidopsis thaliana	CQ002867
			GT-2: Trihelix transcription factor GT-2	Arabidopsis thaliana	CQ002869
			AAMP: Angio-associated migratory cell protein	Bos taurus	CQ002870
			BOLA2: Protein BOLA2	Arabidopsis thaliana	CQ002868
			At5g64700: WAT1-related protein At5g64700	Arabidopsis thaliana	CQ002876
			CAD9: Probable cinnamyl alcohol dehydrogenase 9	Arabidopsis thaliana	CQ002879
			RBM39: RNA-binding protein 39	Pongo abelii	CQ002883
			LCV2: Protein LIKE COV 2	Arabidopsis thaliana	CQ002882
			Rpp25l: Ribonuclease P protein subunit p25-like protein	Mus musculus	CQ002885
			At1g43190: Polypyrimidine tract-binding protein homolog 3	Arabidopsis thaliana	CQ002884
			ERF113: Ethylene-responsive transcription factor ERF113	Arabidopsis thaliana	CQ002880
			RPL3: 60S ribosomal protein L3	Oryza sativa subsp. japonica	CQ002886
			MED26C: Probable mediator of RNA polymerase II transcription subunit 26c	Arabidopsis thaliana	CQ002878
			Wdr83: WD repeat domain-containing protein 83	Rattus norvegicus	CQ002888
			RNR1: Ribonucleoside-diphosphate reductase large subunit	Arabidopsis thaliana	CQ002881
			UBP27: Ubiquitin carboxyl-terminal hydrolase 27	Arabidopsis thaliana	CQ002890
			URGT5: UDP-rhamnose/UDP-galactose transporter 5	Arabidopsis thaliana	CQ002894
			EME1B: Crossover junction endonuclease EME1B	Arabidopsis thaliana	CQ002892
			TKI1: TSL-kinase interacting protein 1	Arabidopsis thaliana	CQ002893
			PAT08: Protein S-acyltransferase 8	Arabidopsis thaliana	CQ002889
			Systemin receptor SR160	Solanum peruvianum	CQ002898
			IMPACT family member in pol 5'region (Fragment)	Thermus thermophilus	CQ002902
			WRKY13: Probable WRKY transcription factor 13	Arabidopsis thaliana	CQ002899
			Os01g0518400: Zinc finger BED domain-containing protein RICESLEEPER 4	Oryza sativa subsp. japonica	CQ002903
			J: MADS-box protein JOINTLESS	Solanum lycopersicum	CQ002910
			MRS2-7: Magnesium transporter MRS2-7	Arabidopsis thaliana	CQ002912
			KIN14A: Kinesin-like protein KIN-14A	Arabidopsis thaliana	CQ002909
			LAS21: GPI ethanolamine phosphate transferase 2	Debaryomyces hansenii	CQ002907
			BHLH30: Transcription factor bHLH30	Arabidopsis thaliana	CQ002906
			PAS2: Very-long-chain (3R)-3-hydroxyacyl-CoA dehydratase PASTICCINO 2	Arabidopsis thaliana	CQ002911
PH, PL, PD	F3	pleio20.1	7OMT: (R%2CS)-reticuline 7-O-methyltransferase	Papaver somniferum	CQ051620
			AAA1: Katanin p60 ATPase-containing subunit A1	Arabidopsis thaliana	CQ051547
			AAE13: Malonate--CoA ligase	Arabidopsis thaliana	CQ051437
			ABCB11: ABC transporter B family member 11	Arabidopsis thaliana	CQ051892
			ABCC3: ABC transporter C family member 3	Arabidopsis thaliana	CQ051182
			ABCF4: ABC transporter F family member 4	Arabidopsis thaliana	CQ051539
			ABCG40: ABC transporter G family member 40	Arabidopsis thaliana	CQ051553
			ABCG42: ABC transporter G family member 42	Oryza sativa subsp. japonica	CQ051345
			ABCI7: Protein ABCI7%2C chloroplastic	Arabidopsis thaliana	CQ051960
			accD: Acetyl-coenzyme A carboxylase carboxyl transferase subunit beta%2C chloroplastic	Spinacia oleracea	CQ051238
			ADS3: Palmitoyl-monogalactosyldiacylglycerol delta-7 desaturase%2C chloroplastic	Arabidopsis thaliana	CQ051655
			ADT6: Arogenate dehydratase/prephenate dehydratase 6%2C chloroplastic	Arabidopsis thaliana	CQ051157
			AG118: Acetylornithine aminotransferase%2C mitochondrial	Alnus glutinosa	CQ051744
			AGPS1: Glucose-1-phosphate adenylyltransferase large subunit 1 (Fragment)	Solanum tuberosum	CQ051940
			AHP6: Pseudo histidine-containing phosphotransfer protein 6	Arabidopsis thaliana	CQ051653
			ALT3: Acyl-acyl carrier protein thioesterase ATL3%2C chloroplastic	Arabidopsis thaliana	CQ051234
			AOP1.2: Probable 2-oxoglutarate-dependent dioxygenase AOP1.2	Arabidopsis thaliana	CQ051321
			AOS2: Allene oxide synthase 2%2C chloroplastic	Solanum lycopersicum	CQ051829
			AOS3: Allene oxide synthase 3	Solanum lycopersicum	CQ051827
			AP180: Clathrin coat assembly protein AP180	Arabidopsis thaliana	CQ051922
			APG: GDSL esterase/lipase APG	Arabidopsis thaliana	CQ051287
			APO2: APO protein 2%2C chloroplastic	Arabidopsis thaliana	CQ051742
			APS1: Acid phosphatase 1	Solanum lycopersicum	CQ051298
			ARI1: Probable E3 ubiquitin-protein ligase ARI1	Arabidopsis thaliana	CQ051851
			ARI2: Probable E3 ubiquitin-protein ligase ARI2	Arabidopsis thaliana	CQ051850
			Armc6: Armadillo repeat-containing protein 6	Mus musculus	CQ051775
			Ascc1: Activating signal cointegrator 1 complex subunit 1	Mus musculus	CQ051393
			ASI1: Protein ANTI-SILENCING 1	Arabidopsis thaliana	CQ051568
			ASIL2: Trihelix transcription factor ASIL2	Arabidopsis thaliana	CQ051513
			At1g01500: Uncharacterized protein At1g01500	Arabidopsis thaliana	CQ051908
			At1g05700: Probable LRR receptor-like serine/threonine-protein kinase At1g05700	Arabidopsis thaliana	CQ051278
			At1g06630: F-box/LRR-repeat protein At1g06630	Arabidopsis thaliana	CQ051598
			At1g07650: Probable LRR receptor-like serine/threonine-protein kinase At1g07650	Arabidopsis thaliana	CQ051600
			At1g16930: F-box/FBD/LRR-repeat protein At1g16930	Arabidopsis thaliana	CQ051160
			At1g33530: Putative F-box protein At1g33530	Arabidopsis thaliana	CQ051691
			At1g47710: Serpin-ZX	Arabidopsis thaliana	CQ051452
			At1g51965: Pentatricopeptide repeat-containing protein At1g51965%2C mitochondrial	Arabidopsis thaliana	CQ051296
			At1g52360: Coatomer subunit beta'-2	Arabidopsis thaliana	CQ051520
			At1g52590: DCC family protein At1g52590%2C chloroplastic	Arabidopsis thaliana	CQ051632
			At1g52620: Pentatricopeptide repeat-containing protein At1g52620	Arabidopsis thaliana	CQ051630
			At1g52640: Pentatricopeptide repeat-containing protein At1g52640%2C mitochondrial	Arabidopsis thaliana	CQ051628
			At1g52740: Probable histone H2A variant 3	Arabidopsis thaliana	CQ051571
			At1g60420: Probable nucleoredoxin 1	Arabidopsis thaliana	CQ051399
			At1g63850: BTB/POZ domain-containing protein At1g63850	Arabidopsis thaliana	CQ051907
			At1g73020: Anoctamin-like protein At1g73020	Arabidopsis thaliana	CQ051197
			At1g78750: F-box/FBD/LRR-repeat protein At1g78750	Arabidopsis thaliana	CQ051229
			At1g79820: Probable plastidic glucose transporter 3	Arabidopsis thaliana	CQ051443
			At1g80170: Probable polygalacturonase At1g80170	Arabidopsis thaliana	CQ051615
			At1g80180: MAPK kinase substrate protein At1g80180	Arabidopsis thaliana	CQ051612
			At1g80440: F-box/kelch-repeat protein At1g80440	Arabidopsis thaliana	CQ051527
			At2g01680: Ankyrin repeat-containing protein At2g01680	Arabidopsis thaliana	CQ051382
			At2g14440: Putative leucine-rich repeat receptor-like serine/threonine-protein kinase At2g14440	Arabidopsis thaliana	CQ051750
			At2g15630: Pentatricopeptide repeat-containing protein At2g15630%2C mitochondrial	Arabidopsis thaliana	CQ051817
			At2g15980: Pentatricopeptide repeat-containing protein At2g15980	Arabidopsis thaliana	CQ051839
			At2g16250: Probable LRR receptor-like serine/threonine-protein kinase At2g16250	Arabidopsis thaliana	CQ051912
			At2g16365: F-box protein At2g16365	Arabidopsis thaliana	CQ051938
			At2g19210: Putative leucine-rich repeat receptor-like protein kinase At2g19210	Arabidopsis thaliana	CQ051265
			At2g19230: Putative leucine-rich repeat receptor-like serine/threonine-protein kinase At2g19230	Arabidopsis thaliana	CQ051282
			At2g25060: Early nodulin-like protein 1	Arabidopsis thaliana	CQ051380
			At2g25240: Serpin-Z10	Arabidopsis thaliana	CQ051450
			At2g25737: Sulfite exporter TauE/SafE family protein 3	Arabidopsis thaliana	CQ051483
			At2g27500: Glucan endo-1%2C3-beta-glucosidase 14	Arabidopsis thaliana	CQ051651
			At2g39415: Putative F-box protein At2g39415	Arabidopsis thaliana	CQ051246
			At2g42730: F-box/LRR-repeat protein At2g42730	Arabidopsis thaliana	CQ051470
			At2g44860: Probable ribosome biogenesis protein RLP24	Arabidopsis thaliana	CQ051165
			At3g01520: Universal stress protein A-like protein	Arabidopsis thaliana	CQ051928
			At3g06240: F-box/kelch-repeat protein At3g06240	Arabidopsis thaliana	CQ051455
			At3g06310: NADH dehydrogenase [ubiquinone] 1 alpha subcomplex subunit 8-A	Arabidopsis thaliana	CQ051272
			At3g07870: F-box protein At3g07870	Arabidopsis thaliana	CQ051602
			At3g15810: Protein LURP-one-related 12	Arabidopsis thaliana	CQ051652
			At3g15890: PTI1-like tyrosine-protein kinase At3g15890	Arabidopsis thaliana	CQ051666
			At3g16010: Pentatricopeptide repeat-containing protein At3g16010	Arabidopsis thaliana	CQ051512
			At3g16190: Probable inactive nicotinamidase At3g16190	Arabidopsis thaliana	CQ051434
			At3g19184: B3 domain-containing protein At3g19184	Arabidopsis thaliana	CQ051760
			At3g19360: Zinc finger CCCH domain-containing protein 39	Arabidopsis thaliana	CQ051607
			At3g21360: Clavaminate synthase-like protein At3g21360	Arabidopsis thaliana	CQ051329
			At3g23880: F-box/kelch-repeat protein At3g23880	Arabidopsis thaliana	CQ051697
			At3g27390: Uncharacterized membrane protein At3g27390	Arabidopsis thaliana	CQ051987
			At3g47570: Probable LRR receptor-like serine/threonine-protein kinase At3g47570	Arabidopsis thaliana	CQ051813
			At3g52120: SURP and G-patch domain-containing protein 1-like protein	Arabidopsis thaliana	CQ051535
			At3g59200: F-box/LRR-repeat protein At3g59200	Arabidopsis thaliana	CQ051260
			At4g00160: F-box/FBD/LRR-repeat protein At4g00160	Arabidopsis thaliana	CQ051468
			At4g06598: Uncharacterized protein At4g06598	Arabidopsis thaliana	CQ051579
			At4g11680: E3 ubiquitin-protein ligase At4g11680	Arabidopsis thaliana	CQ051447
			At4g14103: F-box/LRR-repeat protein At4g14103	Arabidopsis thaliana	CQ051322
			At4g15970: Uncharacterized protein At4g15970	Arabidopsis thaliana	CQ051735
			At4g17486: DeSI-like protein At4g17486	Arabidopsis thaliana	CQ051872
			At4g27050: F-box protein At4g27050	Arabidopsis thaliana	CQ051454
			At4g27290: G-type lectin S-receptor-like serine/threonine-protein kinase At4g27290	Arabidopsis thaliana	CQ051263
			At4g29180: Probable LRR receptor-like serine/threonine-protein kinase At4g29180	Arabidopsis thaliana	CQ051268
			At4g30220: Probable small nuclear ribonucleoprotein F	Arabidopsis thaliana	CQ051580
			At4g34320: UPF0496 protein At4g34320	Arabidopsis thaliana	CQ051870
			At4g34500: Probable receptor-like serine/threonine-protein kinase At4g34500	Arabidopsis thaliana	CQ051906
			At4g39110: Probable receptor-like protein kinase At4g39110	Arabidopsis thaliana	CQ052025
			At5g05010: Coatomer subunit delta	Arabidopsis thaliana	CQ051583
			At5g15350: Lamin-like protein	Arabidopsis thaliana	CQ051727
			At5g17740: AAA-ATPase At5g17740	Arabidopsis thaliana	CQ051702
			At5g22580: Stress-response A/B barrel domain-containing protein At5g22580	Arabidopsis thaliana	CQ051169
			At5g22620: Probable 2-carboxy-D-arabinitol-1-phosphatase	Arabidopsis thaliana	CQ051164
			At5g40400: Pentatricopeptide repeat-containing protein At5g40400	Arabidopsis thaliana	CQ051144
			At5g62970: Putative F-box/FBD/LRR-repeat protein At5g62970	Arabidopsis thaliana	CQ051467
			ATG2: Autophagy-related protein 2	Arabidopsis thaliana	CQ051754
			ATHB-15: Homeobox-leucine zipper protein ATHB-15	Arabidopsis thaliana	CQ051370
			ATJ10: Chaperone protein dnaJ 10	Arabidopsis thaliana	CQ051951
			ATL65: RING-H2 finger protein ATL65	Arabidopsis thaliana	CQ051837
			AUX22: Auxin-induced protein AUX22	Glycine max	CQ051541
			AVT6E: Amino acid transporter AVT6E	Arabidopsis thaliana	CQ051718
			BAC2: Mitochondrial arginine transporter BAC2	Arabidopsis thaliana	CQ051495
			BAM2: Beta-amylase 2%2C chloroplastic	Arabidopsis thaliana	CQ051465
			Basic blue protein	Cucumis sativus	CQ051251
			BC10: Glycosyltransferase BC10	Oryza sativa subsp. japonica	CQ051155
			BHLH133: Transcription factor bHLH133	Arabidopsis thaliana	CQ051433
			BHLH25: Transcription factor bHLH25	Arabidopsis thaliana	CQ051717
			BHLH63: Transcription factor bHLH63	Arabidopsis thaliana	CQ051927
			BHLH87: Transcription factor bHLH87	Arabidopsis thaliana	CQ051255
			Bifunctional dihydrofolate reductase-thymidylate synthase	Glycine max	CQ051945
			BIG5: Brefeldin A-inhibited guanine nucleotide-exchange protein 5	Arabidopsis thaliana	CQ051187
			blt801: Glycine-rich RNA-binding protein blt801	Hordeum vulgare	CQ051914
			BNM2A: BURP domain-containing protein BNM2A	Brassica napus	CQ051879
			BNM2C: BURP domain-containing protein BNM2C	Brassica napus	CQ051890
			BOR4: Boron transporter 4	Arabidopsis thaliana	CQ051576
			brcc3: Lys-63-specific deubiquitinase BRCC36	Xenopus tropicalis	CQ051604
			bshA: N-acetyl-alpha-D-glucosaminyl L-malate synthase	Bacillus anthracis	CQ051526
			BURP5: BURP domain-containing protein 5	Oryza sativa subsp. japonica	CQ051456
			CBWD2: COBW domain-containing protein 2	Homo sapiens	CQ051704
			CCR1: Cinnamoyl-CoA reductase 1	Arabidopsis thaliana	CQ051873
			CCS1: Cytochrome c biogenesis protein CCS1%2C chloroplastic	Arabidopsis thaliana	CQ051868
			CDI: Protein CDI	Arabidopsis thaliana	CQ051543
			CDS2: Phosphatidate cytidylyltransferase 2	Arabidopsis thaliana	CQ051575
			CENPC: Centromere protein C	Arabidopsis thaliana	CQ051529
			CHMP1A: ESCRT-related protein CHMP1A	Arabidopsis thaliana	CQ051214
			CHUP1: Protein CHUP1%2C chloroplastic	Arabidopsis thaliana	CQ051288
			CID4: Polyadenylate-binding protein-interacting protein 4	Arabidopsis thaliana	CQ051603
			CIF1: Protein CASPARIAN STRIP INTEGRITY FACTOR 1	Arabidopsis thaliana	CQ051952
			CLC-E: Chloride channel protein CLC-e	Arabidopsis thaliana	CQ051773
			CLPP6: ATP-dependent Clp protease proteolytic subunit 6%2C chloroplastic	Arabidopsis thaliana	CQ051889
			CNB1: Calcineurin subunit B	Naegleria gruberi	CQ051388
			COAE: Dephospho-CoA kinase	Arabidopsis thaliana	CQ051368
			COR413PM2: Cold-regulated 413 plasma membrane protein 2	Arabidopsis thaliana	CQ051830
			COX5B-2: Cytochrome c oxidase subunit 5b-2%2C mitochondrial	Arabidopsis thaliana	CQ051592
			CPL4: RNA polymerase II C-terminal domain phosphatase-like 4	Arabidopsis thaliana	CQ051569
			CPR1: F-box protein CPR1	Arabidopsis thaliana	CQ051696
			CPSF73-I: Cleavage and polyadenylation specificity factor subunit 3-I	Arabidopsis thaliana	CQ051444
			CPT1: Coleoptile phototropism protein 1	Oryza sativa subsp. japonica	CQ051562
			CRK39: Putative cysteine-rich receptor-like protein kinase 39	Arabidopsis thaliana	CQ051739
			CS: Citrate synthase%2C mitochondrial	Daucus carota	CQ051613
			CSLD1: Cellulose synthase-like protein D1	Arabidopsis thaliana	CQ051804
			CT0009: Uncharacterized RNA methyltransferase CT0009	Chlorobaculum tepidum	CQ051228
			CTDP1: RNA polymerase II subunit A C-terminal domain phosphatase	Homo sapiens	CQ051570
			CURT1C: Protein CURVATURE THYLAKOID 1C%2C chloroplastic	Arabidopsis thaliana	CQ051459
			CXE1: Probable carboxylesterase 1	Arabidopsis thaliana	CQ051766
			CXE2: Probable carboxylesterase 2	Arabidopsis thaliana	CQ051763
			CYCL: Cytochrome c1-1%2C heme protein%2C mitochondrial	Solanum tuberosum	CQ051586
			CYP71B37: Cytochrome P450 71B37	Arabidopsis thaliana	CQ051639
			CYP734A1: Cytochrome P450 734A1	Arabidopsis thaliana	CQ051591
			CYP74A2: Allene oxide synthase 2	Oryza sativa subsp. japonica	CQ051828
			CYP83B1: Cytochrome P450 83B1	Arabidopsis thaliana	CQ051637
			CYPRO4: Protein CYPRO4	Cynara cardunculus	CQ051790
			DDB_G0289029: IST1-like protein	Dictyostelium discoideum	CQ051501
			ddx11: ATP-dependent DNA helicase DDX11	Danio rerio	CQ051492
			dhlA: Haloalkane dehalogenase	Xanthobacter flavus	CQ051677
			DHN1: Dehydrin DHN1	Hordeum vulgare	CQ051955
			DJA6: Chaperone protein dnaJ A6%2C chloroplastic	Arabidopsis thaliana	CQ051669
			DLO2: Protein DMR6-LIKE OXYGENASE 2	Arabidopsis thaliana	CQ051792
			DME: Transcriptional activator DEMETER	Arabidopsis thaliana	CQ051143
			DOF1.7: Dof zinc finger protein DOF1.7	Arabidopsis thaliana	CQ051184
			DRD1: Protein CHROMATIN REMODELING 35	Arabidopsis thaliana	CQ051963
			DTX33: Protein DETOXIFICATION 33	Arabidopsis thaliana	CQ051867
			Dynein light chain LC6%2C flagellar outer arm	Heliocidaris crassispina	CQ052009
			EBOS: Tricyclene synthase EBOS%2C chloroplastic	Lotus japonicus	CQ051478
			EEF1AKMT4: EEF1A lysine methyltransferase 4	Bos taurus	CQ051523
			EFM: Myb family transcription factor EFM	Arabidopsis thaliana	CQ051781
			ELF3-2: ELF3-like protein 2	Oryza sativa subsp. japonica	CQ051253
			ELF3: Protein EARLY FLOWERING 3	Arabidopsis thaliana	CQ051252
			EMB2745: Pentatricopeptide repeat-containing protein At5g39710	Arabidopsis thaliana	CQ051772
			Emg1: Ribosomal RNA small subunit methyltransferase NEP1	Mus musculus	CQ051201
			Epc2: Enhancer of polycomb homolog 2	Mus musculus	CQ051714
			EREX: PX domain-containing protein EREX	Arabidopsis thaliana	CQ051672
			ERF4: Ethylene-responsive transcription factor 4	Nicotiana sylvestris	CQ051746
			Exd1: piRNA biogenesis protein EXD1	Mus musculus	CQ051254
			F3H-2: Flavanone 3-dioxygenase 2	Oryza sativa subsp. japonica	CQ051346
			FAR1: Protein FAR-RED IMPAIRED RESPONSE 1	Arabidopsis thaliana	CQ051636
			FBL13: F-box/LRR-repeat protein 13	Arabidopsis thaliana	CQ051967
			FBL14: F-box/LRR-repeat protein 14	Arabidopsis thaliana	CQ051743
			FBL4: F-box/LRR-repeat protein 4	Arabidopsis thaliana	CQ051705
			FBP24: MADS-box protein FBP24	Petunia hybrida	CQ051499
			Fbxl15: F-box/LRR-repeat protein 15	Mus musculus	CQ051711
			Fbxl20: F-box/LRR-repeat protein 20	Rattus norvegicus	CQ051710
			FLACCA: Molybdenum cofactor sulfurase	Solanum lycopersicum	CQ051715
			FLCY: Farnesylcysteine lyase	Arabidopsis thaliana	CQ051740
			FLOT1: Flotillin-like protein 1	Medicago truncatula	CQ051582
			FLOT3: Flotillin-like protein 3	Medicago truncatula	CQ051741
			fosB: Metallothiol transferase FosB	Bacillus licheniformis	CQ051623
			FPG1: Formamidopyrimidine-DNA glycosylase	Arabidopsis thaliana	CQ051678
			FRS10: Putative protein FAR1-RELATED SEQUENCE 10	Arabidopsis thaliana	CQ051800
			FRS11: Protein FAR1-RELATED SEQUENCE 11	Arabidopsis thaliana	CQ051801
			FRS6: Protein FAR1-RELATED SEQUENCE 6	Arabidopsis thaliana	CQ051675
			FRS9: Protein FAR1-RELATED SEQUENCE 9	Arabidopsis thaliana	CQ051220
			FTSHI2: Probable inactive ATP-dependent zinc metalloprotease FTSHI 2%2C chloroplastic	Arabidopsis thaliana	CQ051379
			Fubp1: Far upstream element-binding protein 1	Mus musculus	CQ051786
			FUT12: Putative fucosyltransferase-like protein	Arabidopsis thaliana	CQ051749
			GAT1: Thioredoxin M3%2C chloroplastic	Arabidopsis thaliana	CQ051876
			GATA12: GATA transcription factor 12	Arabidopsis thaliana	CQ051371
			GATL1: Probable galacturonosyltransferase-like 1	Arabidopsis thaliana	CQ051811
			GC5: Golgin candidate 5	Arabidopsis thaliana	CQ051448
			GHR1: LRR receptor-like serine/threonine-protein kinase GHR1	Arabidopsis thaliana	CQ051530
			GINT1: Glucosamine inositolphosphorylceramide transferase 1	Arabidopsis thaliana	CQ051259
			GL2: Homeobox-leucine zipper protein GLABRA 2	Arabidopsis thaliana	CQ051461
			GLPK: Glycerol kinase	Arabidopsis thaliana	CQ051687
			Glycine-rich RNA-binding protein GRP1A	Sinapis alba	CQ051917
			GLYK: D-glycerate 3-kinase%2C chloroplastic	Arabidopsis thaliana	CQ051544
			Guanine nucleotide-binding protein subunit beta-2	Nicotiana tabacum	CQ051903
			HAL3A: Phosphopantothenoylcysteine decarboxylase	Arabidopsis thaliana	CQ051624
			HAT: Zinc finger BED domain-containing protein DAYSLEEPER	Arabidopsis thaliana	CQ051674
			HD16: Casein kinase 1-like protein HD16	Oryza sativa subsp. japonica	CQ051352
			HEMH: Ferrochelatase-2%2C chloroplastic	Oryza sativa subsp. indica	CQ051614
			HIDM: 2-hydroxyisoflavanone dehydratase	Glycyrrhiza echinata	CQ051765
			HIPP43: Heavy metal-associated isoprenylated plant protein 43	Arabidopsis thaliana	CQ051302
			HISN7: Bifunctional phosphatase IMPL2%2C chloroplastic	Arabidopsis thaliana	CQ051956
			Hpgd: 15-hydroxyprostaglandin dehydrogenase [NAD(+)]	Rattus norvegicus	CQ051757
			HPPR: Hydroxyphenylpyruvate reductase	Plectranthus scutellarioides	CQ051477
			HSP23.9: Heat shock 22 kDa protein%2C mitochondrial	Glycine max	CQ051409
			HSP26.5: 26.5 kDa heat shock protein%2C mitochondrial	Arabidopsis thaliana	CQ051646
			HSP70-14: Heat shock 70 kDa protein 14	Arabidopsis thaliana	CQ051511
			HSR4: Protein HYPER-SENSITIVITY-RELATED 4	Arabidopsis thaliana	CQ051944
			HVA22K: HVA22-like protein k	Arabidopsis thaliana	CQ051874
			HXK1: Hexokinase-1	Nicotiana tabacum	CQ051319
			HXK1: Hexokinase-1	Spinacia oleracea	CQ051318
			IAA17: Auxin-responsive protein IAA17	Arabidopsis thaliana	CQ051542
			IAA26: Auxin-responsive protein IAA26	Arabidopsis thaliana	CQ051323
			IAA27: Auxin-responsive protein IAA27	Arabidopsis thaliana	CQ051397
			ILL4: IAA-amino acid hydrolase ILR1-like 4	Arabidopsis thaliana	CQ051225
			IQD31: Protein IQ-DOMAIN 31	Arabidopsis thaliana	CQ051314
			ISPH: 4-hydroxy-3-methylbut-2-enyl diphosphate reductase%2C chloroplastic	Arabidopsis thaliana	CQ051865
			ISS1: Aromatic aminotransferase ISS1	Arabidopsis thaliana	CQ051546
			KCS4: 3-ketoacyl-CoA synthase 4	Arabidopsis thaliana	CQ051921
			KIN12D: Kinesin-like protein KIN-12D	Arabidopsis thaliana	CQ051787
			KIN13B: Kinesin-like protein KIN-13B	Arabidopsis thaliana	CQ051493
			KING1: SNF1-related protein kinase regulatory subunit gamma-1	Arabidopsis thaliana	CQ051939
			LACS2: Long chain acyl-CoA synthetase 2	Arabidopsis thaliana	CQ051835
			LAG2: LAG1 longevity assurance homolog 2	Arabidopsis thaliana	CQ051186
			LARP6C: La-related protein 6C	Arabidopsis thaliana	CQ051780
			LE: Gibberellin 3-beta-dioxygenase 1	Pisum sativum	CQ051550
			LIMYB: L10-interacting MYB domain-containing protein	Arabidopsis thaliana	CQ051375
			LPAT5: Probable 1-acyl-sn-glycerol-3-phosphate acyltransferase 5	Arabidopsis thaliana	CQ051869
			LRR-RLK: Probable leucine-rich repeat receptor-like serine/threonine-protein kinase At3g14840	Arabidopsis thaliana	CQ051599
			LYK3: LysM domain receptor-like kinase 3	Arabidopsis thaliana	CQ051328
			Lypla2: Acyl-protein thioesterase 2	Mus musculus	CQ051593
			LYSA2: Diaminopimelate decarboxylase 2%2C chloroplastic	Arabidopsis thaliana	CQ051946
			Major pollen allergen Ole e 10	Olea europaea	CQ051224
			MED32: Mediator of RNA polymerase II transcription subunit 32	Arabidopsis thaliana	CQ051162
			MEE14: CCG-binding protein 1	Arabidopsis thaliana	CQ051798
			Mettl22: Methyltransferase-like protein 22	Mus musculus	CQ051502
			MFP1-1: MAR-binding filament-like protein 1-1	Nicotiana tabacum	CQ051515
			MHB1: Non-symbiotic hemoglobin 1	Medicago sativa	CQ051843
			MIF1: Mini zinc finger protein 1	Arabidopsis thaliana	CQ051183
			MIOX1: Inositol oxygenase 1	Arabidopsis thaliana	CQ051271
			MLN51: Protein MLN51 homolog	Arabidopsis thaliana	CQ051525
			MMS19: MMS19 nucleotide excision repair protein homolog	Arabidopsis thaliana	CQ051338
			MODA: NADP-dependent malic enzyme%2C chloroplastic	Flaveria pringlei	CQ051343
			MRS2-4: Magnesium transporter MRS2-4	Arabidopsis thaliana	CQ051445
			MSH1: DNA mismatch repair protein MSH1%2C mitochondrial	Arabidopsis thaliana	CQ051733
			MSL6: Mechanosensitive ion channel protein 6	Arabidopsis thaliana	CQ051395
			MTERF1: Transcription termination factor MTEF1%2C chloroplastic	Arabidopsis thaliana	CQ051901
			MTERF2: Transcription termination factor MTERF2%2C chloroplastic	Arabidopsis thaliana	CQ051911
			MTV1: Protein MODIFIED TRANSPORT TO THE VACUOLE 1	Arabidopsis thaliana	CQ051387
			MYBS3: Transcription factor MYBS3	Oryza sativa subsp. japonica	CQ051342
			NAA15: N-terminal acetyltransferase A complex auxiliary subunit NAA15	Arabidopsis thaliana	CQ051532
			NADH dehydrogenase [ubiquinone] iron-sulfur protein 8%2C mitochondrial	Solanum tuberosum	CQ051910
			NADP-specific glutamate dehydrogenase	Giardia intestinalis	CQ051192
			NAT12: Nucleobase-ascorbate transporter 12	Arabidopsis thaliana	CQ051159
			NFD4: Protein NUCLEAR FUSION DEFECTIVE 4	Arabidopsis thaliana	CQ051683
			NFS2: Cysteine desulfurase 1%2C chloroplastic	Arabidopsis thaliana	CQ051210
			nodH: Nodulation protein H	Rhizobium meliloti	CQ051767
			nol10: Nucleolar protein 10	Xenopus laevis	CQ051200
			NPF1.2: Protein NRT1/ PTR FAMILY 1.2	Arabidopsis thaliana	CQ051435
			NRG2: Nitrate regulatory gene2 protein	Arabidopsis thaliana	CQ051504
			NUP35: Nuclear pore complex protein NUP35	Arabidopsis thaliana	CQ051376
			NUP50A: Nuclear pore complex protein NUP50A	Arabidopsis thaliana	CQ051524
			NUS1: Dehydrodolichyl diphosphate synthase complex subunit NUS1	Homo sapiens	CQ051888
			nusB: Transcription antitermination protein NusB	Peptoclostridium difficile	CQ051617
			OFP14: Transcription repressor OFP14	Arabidopsis thaliana	CQ051509
			OFUT13: O-fucosyltransferase 13	Arabidopsis thaliana	CQ051627
			ogdh: 2-oxoglutarate dehydrogenase%2C mitochondrial	Dictyostelium discoideum	CQ051895
			OLE9: Glucan endo-1%2C3-beta-D-glucosidase	Olea europaea	CQ051904
			OMT2: Xanthohumol 4-O-methyltransferase	Humulus lupulus	CQ051289
			Organ-specific protein P4	Pisum sativum	CQ051881
			Os03g0621600: Putative B3 domain-containing protein Os03g0621600	Oryza sativa subsp. japonica	CQ051794
			Os03g0733400: Zinc finger BED domain-containing protein RICESLEEPER 2	Oryza sativa subsp. japonica	CQ051230
			Os05g0446300: Protein BUD31 homolog 2	Oryza sativa subsp. japonica	CQ051503
			Os07g0201100: Coatomer subunit gamma-2	Oryza sativa subsp. japonica	CQ051900
			Osgep: Probable tRNA N6-adenosine threonylcarbamoyltransferase	Rattus norvegicus	CQ051776
			OST48: Dolichyl-diphosphooligosaccharide--protein glycosyltransferase 48 kDa subunit	Oryza sativa subsp. japonica	CQ051871
			OTP51: Pentatricopeptide repeat-containing protein At2g15820%2C chloroplastic	Arabidopsis thaliana	CQ051783
			PAPS2: Nuclear poly(A) polymerase 2	Arabidopsis thaliana	CQ051316
			PATL4: Patellin-4	Arabidopsis thaliana	CQ051269
			PCMP-E87: Putative pentatricopeptide repeat-containing protein At3g01580	Arabidopsis thaliana	CQ051808
			PCMP-H42: Pentatricopeptide repeat-containing protein At4g13650	Arabidopsis thaliana	CQ051141
			PCMP-H79: Pentatricopeptide repeat-containing protein At3g49710	Arabidopsis thaliana	CQ051290
			PCR8: Protein PLANT CADMIUM RESISTANCE 8	Arabidopsis thaliana	CQ051438
			PDF1A: Peptide deformylase 1A%2C chloroplastic	Solanum lycopersicum	CQ051616
			PDIL1-6: Protein disulfide isomerase-like 1-6	Arabidopsis thaliana	CQ051482
			PDLP7: Plasmodesmata-located protein 7	Arabidopsis thaliana	CQ051479
			PDV2: Plastid division protein PDV2	Arabidopsis thaliana	CQ051847
			PDX12: Pyridoxal 5'-phosphate synthase-like subunit PDX1.2	Arabidopsis thaliana	CQ051494
			PERK1: Proline-rich receptor-like protein kinase PERK1	Arabidopsis thaliana	CQ051490
			PERK4: Proline-rich receptor-like protein kinase PERK4	Arabidopsis thaliana	CQ051899
			Peroxiredoxin-2	Populus trichocarpa	CQ051436
			petA: Cytochrome f	Spinacia oleracea	CQ051237
			PEX1: Pollen-specific leucine-rich repeat extensin-like protein 1	Arabidopsis thaliana	CQ051796
			PEX19-1: Peroxisome biogenesis protein 19-1	Arabidopsis thaliana	CQ051894
			PEX2: Peroxisome biogenesis protein 2	Arabidopsis thaliana	CQ051432
			PFK3: ATP-dependent 6-phosphofructokinase 3	Arabidopsis thaliana	CQ051295
			PH0670: Aspartate racemase	Pyrococcus horikoshii	CQ051610
			PHP5: Pseudo histidine-containing phosphotransfer protein 5	Oryza sativa subsp. japonica	CQ051341
			PI4KA1: Phosphatidylinositol 4-kinase alpha 1	Arabidopsis thaliana	CQ051878
			PIGC: Phosphatidylinositol N-acetylglucosaminyltransferase subunit C	Arabidopsis thaliana	CQ051189
			PILS5: Protein PIN-LIKES 5	Arabidopsis thaliana	CQ051202
			Plastidic ATP/ADP-transporter	Solanum tuberosum	CQ051563
			PLD1: Phospholipase D alpha 1	Vigna unguiculata	CQ051641
			PLR3: Probable pinoresinol-lariciresinol reductase 3	Arabidopsis thaliana	CQ051934
			PLT5: Polyol transporter 5	Arabidopsis thaliana	CQ051877
			PME11: Putative pectinesterase 11	Arabidopsis thaliana	CQ051930
			PNSB3: Photosynthetic NDH subunit of subcomplex B 3%2C chloroplastic	Arabidopsis thaliana	CQ051391
			PP2AB2: Serine/threonine protein phosphatase 2A 55 kDa regulatory subunit B beta isoform	Arabidopsis thaliana	CQ051191
			PREP1: Presequence protease 1%2C chloroplastic/mitochondrial	Arabidopsis thaliana	CQ051761
			Probable DNA-directed RNA polymerase	Zea mays	CQ051249
			Protein KRTCAP2 homolog	Ixodes scapularis	CQ051660
			PRP8A: Pre-mRNA-processing-splicing factor 8A	Arabidopsis thaliana	CQ051667
			PS2: Inorganic pyrophosphatase 1	Arabidopsis thaliana	CQ051172
			PSAH: Photosystem I reaction center subunit VI%2C chloroplastic	Spinacia oleracea	CQ051463
			psbE: Cytochrome b559 subunit alpha	Mesembryanthemum crystallinum	CQ051235
			PSK6: Putative phytosulfokines 6	Arabidopsis thaliana	CQ051145
			psmg2: Proteasome assembly chaperone 2	Nematostella vectensis	CQ051823
			psuK: Pseudouridine kinase	Escherichia coli	CQ051875
			Putative AC transposase	Zea mays	CQ051232
			PV42A: SNF1-related protein kinase regulatory subunit gamma-like PV42a	Arabidopsis thaliana	CQ051662
			pvaA: Polyvinylalcohol dehydrogenase	Pseudomonas sp.	CQ051190
			PWP2: Periodic tryptophan protein 2	Arabidopsis thaliana	CQ051594
			PYL2: Abscisic acid receptor PYL2	Arabidopsis thaliana	CQ051171
			Pyrophosphate-energized vacuolar membrane proton pump	Vigna radiata var. radiata	CQ051688
			RABG3F: Ras-related protein RABG3f	Arabidopsis thaliana	CQ051896
			RAD: Transcription factor RADIALIS	Antirrhinum majus	CQ051925
			RAD54: DNA repair and recombination protein RAD54	Oryza sativa subsp. japonica	CQ051753
			radA: DNA repair protein RadA	Bacillus subtilis	CQ051294
			RBL5: RHOMBOID-like protein 5	Arabidopsis thaliana	CQ051633
			RECQL4A: ATP-dependent DNA helicase Q-like 4A	Arabidopsis thaliana	CQ051663
			RER1B: Protein RER1B	Arabidopsis thaliana	CQ051936
			RGA2: Disease resistance protein RGA2	Solanum bulbocastanum	CQ051349
			RGA3: Putative disease resistance protein RGA3	Solanum bulbocastanum	CQ051347
			RGA4: Putative disease resistance protein RGA4	Solanum bulbocastanum	CQ051227
			RLP1: Receptor-like protein 1	Arabidopsis thaliana	CQ051686
			RLP21: Receptor like protein 21	Arabidopsis thaliana	CQ051685
			Rnf150: RING finger protein 150	Mus musculus	CQ051965
			ROD1: Phosphatidylcholine:diacylglycerol cholinephosphotransferase 1	Arabidopsis thaliana	CQ051658
			ROPGEF12: Rop guanine nucleotide exchange factor 12	Arabidopsis thaliana	CQ051475
			rpa-1: Probable replication factor A 73 kDa subunit	Caenorhabditis briggsae	CQ051970
			rpl14: 50S ribosomal protein L14%2C chloroplastic	Spinacia oleracea	CQ051373
			RPL28A: 60S ribosomal protein L28-1	Arabidopsis thaliana	CQ051195
			RPL37C: 60S ribosomal protein L37-3	Arabidopsis thaliana	CQ051491
			RPM1: Disease resistance protein RPM1	Arabidopsis thaliana	CQ051634
			RPS17: 30S ribosomal protein S17%2C chloroplastic	Spinacia oleracea	CQ051462
			RPS25: 40S ribosomal protein S25	Amaranthus cruentus	CQ051941
			rps8: 30S ribosomal protein S8%2C chloroplastic	Spinacia oleracea	CQ051372
			rpsO: 30S ribosomal protein S15	Thermosipho africanus	CQ051747
			RPT4A: 26S proteasome regulatory subunit 10B homolog A	Arabidopsis thaliana	CQ051957
			RRP44A: Exosome complex exonuclease RRP44 homolog A	Arabidopsis thaliana	CQ051199
			RRP7A: Ribosomal RNA-processing protein 7 homolog A	Pongo abelii	CQ051745
			RTEL1: Regulator of telomere elongation helicase 1 homolog	Arabidopsis thaliana	CQ051510
			RuBisCO large subunit-binding protein subunit beta%2C chloroplastic	Pisum sativum	CQ051384
			Rwdd1: RWD domain-containing protein 1	Mus musculus	CQ051193
			SABP2: Salicylic acid-binding protein 2	Nicotiana tabacum	CQ051789
			SAE2: SUMO-activating enzyme subunit 2	Arabidopsis thaliana	CQ051962
			SAMT: Salicylate carboxymethyltransferase	Clarkia breweri	CQ051943
			SBT1.5: Subtilisin-like protease SBT1.5	Arabidopsis thaliana	CQ051812
			SCL18: Scarecrow-like protein 18	Arabidopsis thaliana	CQ051297
			SCO2: Protein disulfide-isomerase SCO2	Arabidopsis thaliana	CQ051973
			SD25: G-type lectin S-receptor-like serine/threonine-protein kinase SD2-5	Arabidopsis thaliana	CQ051650
			SEC11C: Signal peptidase complex catalytic subunit SEC11C	Pongo abelii	CQ051631
			SEC13B: Protein transport protein SEC13 homolog B	Arabidopsis thaliana	CQ051344
			Secoisolariciresinol dehydrogenase	Forsythia intermedia	CQ051239
			SFH10: Phosphatidylinositol/phosphatidylcholine transfer protein SFH10	Arabidopsis thaliana	CQ051947
			SFH8: Phosphatidylinositol/phosphatidylcholine transfer protein SFH8	Arabidopsis thaliana	CQ051948
			SHH1: Protein SAWADEE HOMEODOMAIN HOMOLOG 1	Arabidopsis thaliana	CQ051351
			SHL: Chromatin remodeling protein SHL	Arabidopsis thaliana	CQ051964
			Signal recognition particle 54 kDa protein 2	Solanum lycopersicum	CQ051671
			Smg1: Serine/threonine-protein kinase SMG1	Mus musculus	CQ051819
			Snx16: Sorting nexin-16	Mus musculus	CQ051799
			SOT15: Cytosolic sulfotransferase 15	Arabidopsis thaliana	CQ051487
			SPBC3B8.09: Uncharacterized protein C3B8.09	Schizosaccharomyces pombe	CQ051931
			spp27: Upstream activation factor subunit spp27	Schizosaccharomyces pombe	CQ051782
			SRK2E: Serine/threonine-protein kinase SRK2E	Arabidopsis thaliana	CQ051785
			SULTR3%3B4: Probable sulfate transporter 3.4	Arabidopsis thaliana	CQ051519
			SWI3D: SWI/SNF complex subunit SWI3D	Arabidopsis thaliana	CQ051893
			SYN3: Sister chromatid cohesion 1 protein 3	Arabidopsis thaliana	CQ051762
			sys1: Protein SYS1 homolog	Dictyostelium discoideum	CQ051516
			sys1: Protein SYS1 homolog	Nematostella vectensis	CQ051518
			TATA-box-binding protein	Mesembryanthemum crystallinum	CQ051797
			TBL43: Protein trichome birefringence-like 43	Arabidopsis thaliana	CQ051414
			TERC: Thylakoid membrane protein TERC%2C chloroplastic	Arabidopsis thaliana	CQ051540
			TFCA: Tubulin-folding cofactor A	Arabidopsis thaliana	CQ051219
			THA8: Protein THYLAKOID ASSEMBLY 8%2C chloroplastic	Arabidopsis thaliana	CQ051431
			TIC100: Protein TIC 100	Arabidopsis thaliana	CQ051142
			TIC62: Protein TIC 62%2C chloroplastic	Arabidopsis thaliana	CQ051864
			TIC62: Protein TIC 62%2C chloroplastic	Pisum sativum	CQ051866
			TINY: Ethylene-responsive transcription factor TINY	Arabidopsis thaliana	CQ051383
			TIP2-1: Aquaporin TIP2-1	Arabidopsis thaliana	CQ051392
			TMEM45B: Transmembrane protein 45B	Bos taurus	CQ051814
			TMM: Protein TOO MANY MOUTHS	Arabidopsis thaliana	CQ051664
			TOM6: Mitochondrial import receptor subunit TOM6 homolog	Arabidopsis thaliana	CQ051838
			TP7: Isoflavone reductase homolog TP7	Nicotiana tabacum	CQ051935
			TPL: Protein TOPLESS	Arabidopsis thaliana	CQ051713
			TPS4: Tricyclene synthase TPS4%2C chloroplastic	Medicago truncatula	CQ051522
			TRZ4: tRNAse Z TRZ4%2C mitochondrial	Arabidopsis thaliana	CQ051390
			TSS: Protein TSS	Arabidopsis thaliana	CQ051679
			UGT82A1: UDP-glycosyltransferase 82A1	Arabidopsis thaliana	CQ051481
			UP3: Stress-response A/B barrel domain-containing protein UP3	Arabidopsis thaliana	CQ051558
			UVR3: (6-4)DNA photolyase	Arabidopsis thaliana	CQ051588
			Vacuolar-processing enzyme	Citrus sinensis	CQ051402
			VATG: V-type proton ATPase subunit G	Citrus limon	CQ051367
			VIP2: Protein PAF1 homolog	Arabidopsis thaliana	CQ051340
			VIT_09s0002g03780: CASP-like protein 3A1	Vitis vinifera	CQ051378
			VPS32.1: Vacuolar protein sorting-associated protein 32 homolog 1	Arabidopsis thaliana	CQ051270
			VPS53: Vacuolar protein sorting-associated protein 53 A	Arabidopsis thaliana	CQ051216
			VQ33: VQ motif-containing protein 33	Arabidopsis thaliana	CQ051680
			VRN1: B3 domain-containing transcription factor VRN1	Arabidopsis thaliana	CQ051809
			WDR13: WD repeat-containing protein 13	Pan troglodytes	CQ051972
			WIN1: Ethylene-responsive transcription factor WIN1	Arabidopsis thaliana	CQ051640
			WNK6: Probable serine/threonine-protein kinase WNK6	Oryza sativa subsp. japonica	CQ051469
			WSD1: O-acyltransferase WSD1	Arabidopsis thaliana	CQ051306
			XLG1: Extra-large guanine nucleotide-binding protein 1	Arabidopsis thaliana	CQ051822
			XRCC1: DNA-repair protein XRCC1	Arabidopsis thaliana	CQ051531
			YPTM2: GTP-binding protein YPTM2	Zea mays	CQ051196
			YUC8: Probable indole-3-pyruvate monooxygenase YUCCA8	Arabidopsis thaliana	CQ051245
			yugF: Uncharacterized hydrolase YugF	Bacillus subtilis	CQ051567
			Zadh2: Prostaglandin reductase-3	Mus musculus	CQ051759
			zgc:73324: Coenzyme Q-binding protein COQ10 homolog%2C mitochondrial	Danio rerio	CQ051834
			ZIP1: Zinc transporter 1	Arabidopsis thaliana	CQ051441
			Znf768: Zinc finger protein 768	Mus musculus	CQ051458
DTM	F3	dtm3.1	ABC1K8: Protein ACTIVITY OF BC1 COMPLEX KINASE 8%2C chloroplastic	Arabidopsis thaliana	CQ053840
			ABCB20: ABC transporter B family member 20	Arabidopsis thaliana	CQ054137
			ABCC2: ABC transporter D family member 2%2C chloroplastic	Arabidopsis thaliana	CQ054317
			ABCG24: ABC transporter G family member 24	Arabidopsis thaliana	CQ054319
			accD: Acetyl-coenzyme A carboxylase carboxyl transferase subunit beta%2C chloroplastic	Spinacia oleracea	CQ054107
			ACD6: Protein ACCELERATED CELL DEATH 6	Arabidopsis thaliana	CQ054175
			ADF4: Actin-depolymerizing factor 4	Arabidopsis thaliana	CQ053990
			AGC1-7: Serine/threonine-protein kinase AGC1-7	Arabidopsis thaliana	CQ054312
			AKT1: Potassium channel AKT1	Arabidopsis thaliana	CQ053822
			AKT1: Potassium channel AKT1	Oryza sativa subsp. japonica	CQ053820
			ALA2: Phospholipid-transporting ATPase 2	Arabidopsis thaliana	CQ053954
			ALDH2B7: Aldehyde dehydrogenase family 2 member B7%2C mitochondrial	Arabidopsis thaliana	CQ053870
			ALIS3: ALA-interacting subunit 3	Arabidopsis thaliana	CQ053858
			AO: L-aspartate oxidase%2C chloroplastic	Arabidopsis thaliana	CQ054011
			AP2-1: APETALA2-like protein 1	Oryza sativa subsp. indica	CQ054240
			APL: Myb family transcription factor APL	Arabidopsis thaliana	CQ054053
			ARP1: Probable RNA-binding protein ARP1	Arabidopsis thaliana	CQ054247
			ASE2: Amidophosphoribosyltransferase 2%2C chloroplastic	Arabidopsis thaliana	CQ054277
			ASHH3: Histone-lysine N-methyltransferase ASHH3	Arabidopsis thaliana	CQ054237
			At1g04390: BTB/POZ domain-containing protein At1g04390	Arabidopsis thaliana	CQ053961
			At1g60420: Probable nucleoredoxin 1	Arabidopsis thaliana	CQ053806
			At1g65750: Putative ribonuclease H protein At1g65750	Arabidopsis thaliana	CQ054178
			At1g71790: Probable F-actin-capping protein subunit beta	Arabidopsis thaliana	CQ053952
			At2g04865: Protein MAIN-LIKE 2	Arabidopsis thaliana	CQ053976
			At2g16880: Pentatricopeptide repeat-containing protein At2g16880	Arabidopsis thaliana	CQ054262
			At2g18220: Nucleolar complex protein 2 homolog	Arabidopsis thaliana	CQ054285
			At2g39510: WAT1-related protein At2g39510	Arabidopsis thaliana	CQ053984
			At3g12800: Peroxisomal 2%2C4-dienoyl-CoA reductase	Arabidopsis thaliana	CQ053925
			At3g46610: Pentatricopeptide repeat-containing protein At3g46610	Arabidopsis thaliana	CQ054213
			At3g47570: Probable LRR receptor-like serine/threonine-protein kinase At3g47570	Arabidopsis thaliana	CQ054234
			At3g52260: RNA pseudouridine synthase 5	Arabidopsis thaliana	CQ054308
			At3g52640/At3g52650: Nicastrin	Arabidopsis thaliana	CQ053832
			At3g55350: Protein ALP1-like	Arabidopsis thaliana	CQ053959
			At3g59200: F-box/LRR-repeat protein At3g59200	Arabidopsis thaliana	CQ054035
			At4g15545: Uncharacterized protein At4g15545	Arabidopsis thaliana	CQ054088
			At5g40230: WAT1-related protein At5g40230	Arabidopsis thaliana	CQ053929
			At5g52840: Probable NADH dehydrogenase [ubiquinone] 1 alpha subcomplex subunit 5%2C mitochondrial	Arabidopsis thaliana	CQ053807
			At5g54820: Putative F-box/LRR-repeat protein At5g54820	Arabidopsis thaliana	CQ054025
			At5g58090: Glucan endo-1%2C3-beta-glucosidase 6	Arabidopsis thaliana	CQ054318
			At5g59700: Probable receptor-like protein kinase At5g59700	Arabidopsis thaliana	CQ054194
			AtMg00820: Uncharacterized mitochondrial protein AtMg00820	Arabidopsis thaliana	CQ054046
			ATP6: ATP synthase subunit a	Nicotiana tabacum	CQ053846
			AXY4L: Protein ALTERED XYLOGLUCAN 4-like	Arabidopsis thaliana	CQ053931
			B2 protein	Daucus carota	CQ054074
			BAK1: BRASSINOSTEROID INSENSITIVE 1-associated receptor kinase 1	Arabidopsis thaliana	CQ054073
			BHLH123: Transcription factor bHLH123	Arabidopsis thaliana	CQ053989
			BQ2027_MB2253C: Uncharacterized protein Mb2253c	Mycobacterium bovis	CQ053932
			BSK5: Serine/threonine-protein kinase BSK5	Arabidopsis thaliana	CQ053857
			BSK6: Serine/threonine-protein kinase BSK6	Arabidopsis thaliana	CQ053809
			CAC3: Acetyl-coenzyme A carboxylase carboxyl transferase subunit alpha%2C chloroplastic	Arabidopsis thaliana	CQ053817
			CASBPX1: Cycloartenol synthase	Betula platyphylla	CQ054329
			CBP2: Serine carboxypeptidase 2	Hordeum vulgare	CQ054311
			CDKF-3: Cyclin-dependent kinase F-3	Oryza sativa subsp. japonica	CQ053917
			CG1: Zinc finger CCCH domain-containing protein 16	Arabidopsis thaliana	CQ054314
			CG7427: DCN1-like protein	Drosophila melanogaster	CQ053843
			Chitinase 2	Tulipa saxatilis subsp. bakeri	CQ054176
			CIPK4: CBL-interacting serine/threonine-protein kinase 4	Arabidopsis thaliana	CQ054258
			CIPK6: CBL-interacting serine/threonine-protein kinase 6	Arabidopsis thaliana	CQ054132
			CML39: Calcium-binding protein CML39	Arabidopsis thaliana	CQ053854
			COL3: Zinc finger protein CONSTANS-LIKE 3	Arabidopsis thaliana	CQ054089
			CRLK1: Calcium/calmodulin-regulated receptor-like kinase 1	Arabidopsis thaliana	CQ053881
			CS1: Chorismate synthase 1%2C chloroplastic	Solanum lycopersicum	CQ053837
			CSE: Caffeoylshikimate esterase	Arabidopsis thaliana	CQ054182
			CYCB3-1: Putative cyclin-B3-1	Arabidopsis thaliana	CQ053841
			CYP59: Peptidyl-prolyl cis-trans isomerase CYP59	Arabidopsis thaliana	CQ053901
			CYP716A15: Beta-amyrin 28-monooxygenase	Vitis vinifera	CQ054331
			Cytochrome P450 CYP72A219	Panax ginseng	CQ053938
			DDB_G0281815: Golgi to ER traffic protein 4 homolog	Dictyostelium discoideum	CQ054260
			DHAR2: Glutathione S-transferase DHAR2	Arabidopsis thaliana	CQ054161
			DIR25: Dirigent protein 25	Arabidopsis thaliana	CQ054165
			DIR9: Dirigent protein 9	Arabidopsis thaliana	CQ054166
			DOF3.6: Dof zinc finger protein DOF3.6	Arabidopsis thaliana	CQ054042
			ECI1: Enoyl-CoA delta isomerase 1%2C peroxisomal	Arabidopsis thaliana	CQ054008
			ECT3: YTH domain-containing protein ECT3	Arabidopsis thaliana	CQ054322
			Eif2ak2: Interferon-induced%2C double-stranded RNA-activated protein kinase	Rattus norvegicus	CQ054210
			Elongation factor 1-alpha	Solanum lycopersicum	CQ054290
			Elongation factor 2	Beta vulgaris	CQ054095
			ELP1: Elongator complex protein 1	Arabidopsis thaliana	CQ053994
			ELP6: Elongator complex protein 6	Arabidopsis thaliana	CQ054224
			EMB2217: Pentatricopeptide repeat-containing protein At1g79490%2C mitochondrial	Arabidopsis thaliana	CQ053872
			FAH1: Dihydroceramide fatty acyl 2-hydroxylase FAH1	Arabidopsis thaliana	CQ054092
			FBX5: Protein ARABIDILLO 1	Arabidopsis thaliana	CQ053876
			FDH: 3-ketoacyl-CoA synthase 10	Arabidopsis thaliana	CQ054316
			Ferredoxin-thioredoxin reductase catalytic chain%2C chloroplastic	Spinacia oleracea	CQ053913
			FGT1: Protein FORGETTER 1	Arabidopsis thaliana	CQ054056
			FHY3: Protein FAR-RED ELONGATED HYPOCOTYL 3	Arabidopsis thaliana	CQ053805
			FKBP62: Peptidyl-prolyl cis-trans isomerase FKBP62	Arabidopsis thaliana	CQ054077
			FTSH12: ATP-dependent zinc metalloprotease FTSH 12%2C chloroplastic	Arabidopsis thaliana	CQ053922
			GAPCP2: Glyceraldehyde-3-phosphate dehydrogenase GAPCP2%2C chloroplastic	Arabidopsis thaliana	CQ053845
			GASA14: Gibberellin-regulated protein 14	Arabidopsis thaliana	CQ053937
			GC1: Golgin candidate 1	Arabidopsis thaliana	CQ054051
			GGB: Geranylgeranyl transferase type-1 subunit beta	Arabidopsis thaliana	CQ054040
			GLN1: Glutamine synthetase cytosolic isozyme	Lotus japonicus	CQ053829
			GLO5: Peroxisomal (S)-2-hydroxy-acid oxidase GLO5	Arabidopsis thaliana	CQ053867
			HAK13: Probable potassium transporter 13	Oryza sativa subsp. japonica	CQ054083
			HAT: Zinc finger BED domain-containing protein DAYSLEEPER	Arabidopsis thaliana	CQ054012
			HEXO1: Beta-hexosaminidase 1	Arabidopsis thaliana	CQ054125
			hflX: GTPase HflX	Bacillus subtilis	CQ053860
			HIPP19: Heavy metal-associated isoprenylated plant protein 19	Arabidopsis thaliana	CQ054302
			Horcolin	Hordeum vulgare subsp. vulgare	CQ053958
			HSP70-3: Heat shock 70 kDa protein 3	Arabidopsis thaliana	CQ054032
			HSP82: Heat shock protein 82	Nicotiana tabacum	CQ054325
			HUA1: Zinc finger CCCH domain-containing protein 37	Arabidopsis thaliana	CQ054091
			IJ: Protein Iojap%2C chloroplastic	Arabidopsis thaliana	CQ054106
			IQD1: Protein IQ-DOMAIN 1	Arabidopsis thaliana	CQ054283
			ITN1: Ankyrin repeat-containing protein ITN1	Arabidopsis thaliana	CQ054191
			ivns1abpa: Influenza virus NS1A-binding protein homolog A	Danio rerio	CQ054248
			JUB1: Transcription factor JUNGBRUNNEN 1	Arabidopsis thaliana	CQ054097
			KCS19: 3-ketoacyl-CoA synthase 19	Arabidopsis thaliana	CQ054189
			KRR1: KRR1 small subunit processome component	Saccharomyces cerevisiae	CQ053909
			LBD1: LOB domain-containing protein 1	Arabidopsis thaliana	CQ054276
			LKHA4: Leucine aminopeptidase	Arabidopsis thaliana	CQ054235
			LUS1: Lupeol synthase	Glycyrrhiza glabra	CQ054333
			Major allergen Pru ar 1	Prunus armeniaca	CQ054022
			MAKR4: Probable membrane-associated kinase regulator 4	Arabidopsis thaliana	CQ054192
			MBD9: Methyl-CpG-binding domain-containing protein 9	Arabidopsis thaliana	CQ053955
			mcd4: GPI ethanolamine phosphate transferase 1	Neosartorya fumigata	CQ053940
			MED37C: Probable mediator of RNA polymerase II transcription subunit 37c	Arabidopsis thaliana	CQ054029
			MED37E: Probable mediator of RNA polymerase II transcription subunit 37e	Arabidopsis thaliana	CQ054037
			MJ0323: Uncharacterized protein MJ0323	Methanocaldococcus jannaschii	CQ054288
			MKP1: Protein-tyrosine-phosphatase MKP1	Arabidopsis thaliana	CQ054130
			MTP5: Metal tolerance protein 5	Oryza sativa subsp. japonica	CQ054149
			NAL1: Protein NARROW LEAF 1	Oryza sativa subsp. japonica	CQ053882
			NANA: Aspartic proteinase NANA%2C chloroplast	Arabidopsis thaliana	CQ054054
			ncor1: Nuclear receptor corepressor 1	Xenopus tropicalis	CQ054309
			ND4: NADH-ubiquinone oxidoreductase chain 4	Brassica campestris	CQ053960
			NIFU4: NifU-like protein 4%2C mitochondrial	Arabidopsis thaliana	CQ054013
			noc3l: Nucleolar complex protein 3 homolog	Danio rerio	CQ054081
			NPF2.5: Protein NRT1/ PTR FAMILY 2.5	Arabidopsis thaliana	CQ054242
			NPF2.6: Protein NRT1/ PTR FAMILY 2.6	Arabidopsis thaliana	CQ054245
			NPF2.7: Protein NRT1/ PTR FAMILY 2.7	Arabidopsis thaliana	CQ054244
			NRPA1: DNA-directed RNA polymerase I subunit 1	Arabidopsis thaliana	CQ054105
			ogdh: 2-oxoglutarate dehydrogenase%2C mitochondrial	Dictyostelium discoideum	CQ053985
			OHP1: Light-harvesting complex-like protein OHP1%2C chloroplastic	Arabidopsis thaliana	CQ053910
			OR: Protein ORANGE-GREEN%2C chloroplastic	Cucumis melo	CQ053923
			Os01g0939600: Probable glycerol-3-phosphate dehydrogenase [NAD(+)] 1%2C cytosolic	Oryza sativa subsp. japonica	CQ054158
			Os03g0130400: Probable adenylate kinase 1%2C chloroplastic	Oryza sativa subsp. japonica	CQ054228
			Os03g0733400: Zinc finger BED domain-containing protein RICESLEEPER 2	Oryza sativa subsp. japonica	CQ053970
			Os04g0620700: Nucleolin 2	Oryza sativa subsp. japonica	CQ053977
			Os06g0170500: Zinc finger CCCH domain-containing protein 40	Oryza sativa subsp. japonica	CQ053894
			OSCBPW: Lupeol synthase	Betula platyphylla	CQ054327
			OVA1: Methionine--tRNA ligase%2C chloroplastic/mitochondrial	Arabidopsis thaliana	CQ054010
			OVA6: Proline--tRNA ligase%2C chloroplastic/mitochondrial	Arabidopsis thaliana	CQ053898
			PBL7: Probable serine/threonine-protein kinase PBL7	Arabidopsis thaliana	CQ054215
			PCMP-E33: Pentatricopeptide repeat-containing protein At2g39620	Arabidopsis thaliana	CQ053992
			PCMP-E98: Pentatricopeptide repeat-containing protein At4g39952%2C mitochondrial	Arabidopsis thaliana	CQ054323
			PCMP-H24: Pentatricopeptide repeat-containing protein At4g02750	Arabidopsis thaliana	CQ053890
			PDH-E1 ALPHA: Pyruvate dehydrogenase E1 component subunit alpha-3%2C chloroplastic	Arabidopsis thaliana	CQ054050
			PDIL1-3: Protein disulfide isomerase-like 1-3	Arabidopsis thaliana	CQ053836
			Pectate lyase 1	Chamaecyparis obtusa	CQ053891
			Pectinesterase 1	Olea europaea	CQ053903
			PER63: Peroxidase 63	Arabidopsis thaliana	CQ053943
			Pfdn1: Prefoldin subunit 1	Mus musculus	CQ054330
			PGK3: Phosphoglycerate kinase 3%2C cytosolic	Arabidopsis thaliana	CQ053878
			PHB2: Prohibitin-2%2C mitochondrial	Arabidopsis thaliana	CQ054131
			PHB7: Prohibitin-7%2C mitochondrial	Arabidopsis thaliana	CQ054045
			Phosphoglycerate kinase%2C chloroplastic	Spinacia oleracea	CQ053879
			Pign: GPI ethanolamine phosphate transferase 1	Mus musculus	CQ053942
			PIP2-5: Probable aquaporin PIP2-5	Arabidopsis thaliana	CQ053834
			PLAT2: PLAT domain-containing protein 2	Arabidopsis thaliana	CQ054198
			PNSL1: Photosynthetic NDH subunit of lumenal location 1%2C chloroplastic	Arabidopsis thaliana	CQ054138
			POPTR_0012s05040g: L-Ala-D/L-amino acid epimerase	Populus trichocarpa	CQ053885
			POT12: Putative potassium transporter 12	Arabidopsis thaliana	CQ053967
			POT8: Potassium transporter 8	Arabidopsis thaliana	CQ054141
			PP2AA2: Serine/threonine-protein phosphatase 2A 65 kDa regulatory subunit A beta isoform	Arabidopsis thaliana	CQ054112
			PP2C6: Probable protein phosphatase 2C 48	Arabidopsis thaliana	CQ054195
			Probable non-specific lipid-transfer protein AKCS9	Vigna unguiculata	CQ053886
			PRR73: Two-component response regulator-like PRR73	Oryza sativa subsp. indica	CQ054226
			psaI: Photosystem I reaction center subunit VIII	Spinacia oleracea	CQ054108
			PUB40: U-box domain-containing protein 40	Arabidopsis thaliana	CQ053911
			Putative AC transposase	Zea mays	CQ053971
			Putative AC9 transposase	Zea mays	CQ053895
			PYD1: Dihydropyrimidine dehydrogenase	NADP	CQ054218
			PYRR: Riboflavin biosynthesis protein PYRR%2C chloroplastic	Arabidopsis thaliana	CQ054036
			REV7: DNA polymerase zeta processivity subunit	Arabidopsis thaliana	CQ054103
			RGA2: Disease resistance protein RGA2	Solanum bulbocastanum	CQ054267
			RH36: DEAD-box ATP-dependent RNA helicase 36	Arabidopsis thaliana	CQ053880
			RHC1A: Probable E3 ubiquitin-protein ligase RHC1A	Arabidopsis thaliana	CQ054017
			rlmI: Ribosomal RNA large subunit methyltransferase I	Alteromonas mediterranea	CQ053859
			RMD1: Sporulation protein RMD1	Saccharomyces cerevisiae	CQ054241
			RPL10: 50S ribosomal protein L10%2C chloroplastic	Spinacia oleracea	CQ054233
			RPN5A: 26S proteasome non-ATPase regulatory subunit 12 homolog A	Arabidopsis thaliana	CQ054016
			RPP13L4: Disease resistance RPP13-like protein 4	Arabidopsis thaliana	CQ054265
			RPS13: 40S ribosomal protein S13	Glycine max	CQ054284
			RPS15AA: 40S ribosomal protein S15a-1	Arabidopsis thaliana	CQ053988
			RPS23: 40S ribosomal protein S23	Euphorbia esula	CQ054078
			RPS9M: 30S ribosomal protein S9%2C mitochondrial	Arabidopsis thaliana	CQ054278
			RSP1: Flagellar radial spoke protein 1	Chlamydomonas reinhardtii	CQ053924
			SAP12: Zinc finger AN1 domain-containing stress-associated protein 12	Arabidopsis thaliana	CQ053912
			SAP130B: Spliceosome-associated protein 130 B	Arabidopsis thaliana	CQ054168
			SAUR76: Auxin-responsive protein SAUR76	Arabidopsis thaliana	CQ053899
			SCD1: DENN domain and WD repeat-containing protein SCD1	Arabidopsis thaliana	CQ054111
			SCPL27: Serine carboxypeptidase-like 27	Arabidopsis thaliana	CQ054310
			SEC13B: Protein transport protein SEC13 homolog B	Arabidopsis thaliana	CQ054148
			SFH2: Phosphatidylinositol/phosphatidylcholine transfer protein SFH2	Arabidopsis thaliana	CQ054021
			SG1: protein SLOW GREEN 1%2C chloroplastic	Arabidopsis thaliana	CQ054062
			SIS8: Probable serine/threonine-protein kinase SIS8	Arabidopsis thaliana	CQ054049
			SIZ1: E3 SUMO-protein ligase SIZ1	Arabidopsis thaliana	CQ054304
			slc25a26: S-adenosylmethionine mitochondrial carrier protein	Danio rerio	CQ054281
			SPA: Protein SPA%2C chloroplastic	Solanum lycopersicum	CQ054015
			spb1: AdoMet-dependent rRNA methyltransferase spb1	Emericella nidulans	CQ054052
			SPS1: Solanesyl-diphosphate synthase 1%2C mitochondrial	Oryza sativa subsp. japonica	CQ054065
			SR45: Serine/arginine-rich splicing factor SR45	Arabidopsis thaliana	CQ054109
			SS4: Probable starch synthase 4%2C chloroplastic/amyloplastic	Arabidopsis thaliana	CQ054321
			STR1: Thiosulfate/3-mercaptopyruvate sulfurtransferase 1%2C mitochondrial	Arabidopsis thaliana	CQ053875
			STY13: Serine/threonine-protein kinase STY13	Arabidopsis thaliana	CQ054324
			SULTR4%3B2: Probable sulfate transporter 4.2	Arabidopsis thaliana	CQ054159
			SWEET6A: Bidirectional sugar transporter SWEET6a	Oryza sativa subsp. indica	CQ053956
			SYP32: Syntaxin-32	Arabidopsis thaliana	CQ054209
			SYP61: Syntaxin-61	Arabidopsis thaliana	CQ053892
			tag: DNA-3-methyladenine glycosylase 1	Escherichia coli	CQ053856
			Tbc1d8: TBC1 domain family member 8	Mus musculus	CQ054214
			TBL12: Protein trichome birefringence-like 12	Arabidopsis thaliana	CQ054070
			TEFS1: Elongation factor 1-alpha	Glycine max	CQ054300
			Tf2-9: Transposon Tf2-9 polyprotein	Schizosaccharomyces pombe	CQ054099
			TfIIFbeta: General transcription factor IIF subunit 2	Drosophila melanogaster	CQ054306
			thiO: Glycine oxidase	Pseudomonas putida	CQ054068
			TIM14-1: Mitochondrial import inner membrane translocase subunit TIM14-1	Arabidopsis thaliana	CQ054282
			TIP1-3: Aquaporin TIP1-3	Arabidopsis thaliana	CQ054140
			TON1B: Protein TONNEAU 1b	Arabidopsis thaliana	CQ054199
			Transposon TX1 uncharacterized 149 kDa protein	Xenopus laevis	CQ054183
			TRM13: tRNA:m(4)X modification enzyme TRM13	Oryza sativa subsp. japonica	CQ054201
			TUBGCP5: Gamma-tubulin complex component 5	Fragment)	CQ054014
			TXLNA: Alpha-taxilin	Homo sapiens	CQ054305
			UBC10: Ubiquitin-conjugating enzyme E2 10	Arabidopsis thaliana	CQ054043
			UBP6: Ubiquitin carboxyl-terminal hydrolase 6	Arabidopsis thaliana	CQ053897
			UGT90A1: UDP-glycosyltransferase 90A1	Arabidopsis thaliana	CQ053964
			UVH3: DNA repair protein UVH3	Arabidopsis thaliana	CQ054118
			V-type proton ATPase catalytic subunit A	Beta vulgaris	CQ053902
			VPS15: Serine/threonine-protein kinase VPS15	Arabidopsis thaliana	CQ054129
			VPS35B: Vacuolar protein sorting-associated protein 35B	Arabidopsis thaliana	CQ054216
			XPD: General transcription and DNA repair factor IIH helicase subunit XPD	Arabidopsis thaliana	CQ054082
			ychF: Ribosome-binding ATPase YchF	Bacillus subtilis	CQ053904
			ychF: Ribosome-binding ATPase YchF	Shigella flexneri	CQ053905
			YKR070W: Uncharacterized protein YKR070W	Saccharomyces cerevisiae	CQ054231
			YKT61: VAMP-like protein YKT61	Arabidopsis thaliana	CQ053877
			yuiD: Uncharacterized membrane protein YuiD	Bacillus subtilis	CQ054315
			ZAT11: Zinc finger protein ZAT11	Arabidopsis thaliana	CQ053983
			ZFP5: Zinc finger protein 5	Arabidopsis thaliana	CQ053945
			ZIP1: Zinc transporter 1	Arabidopsis thaliana	CQ053863
MS	F3	ms4.1	2A6: 1-aminocyclopropane-1-carboxylate oxidase homolog 5	Arabidopsis thaliana	CQ015908
			Acot8: Acyl-coenzyme A thioesterase 8	Mus musculus	CQ016000
			ACS2: 1-aminocyclopropane-1-carboxylate synthase	Dianthus caryophyllus	CQ016072
			ADF10: Actin-depolymerizing factor 10	Arabidopsis thaliana	CQ015984
			AGAP004267: O-glucosyltransferase rumi homolog	Anopheles gambiae	CQ015983
			agl14: Probable low-salt glycan biosynthesis reductase Agl14	Haloferax volcanii	CQ015959
			AGL6: Agamous-like MADS-box protein AGL6	Arabidopsis thaliana	CQ015915
			AHL9: AT-hook motif nuclear-localized protein 9	Arabidopsis thaliana	CQ015988
			alg7: UDP-N-acetylglucosamine--dolichyl-phosphate N-acetylglucosaminephosphotransferase	Dictyostelium discoideum	CQ016054
			AN: C-terminal binding protein AN	Arabidopsis thaliana	CQ016068
			ANL2: Homeobox-leucine zipper protein ANTHOCYANINLESS 2	Arabidopsis thaliana	CQ015950
			ARID1: AT-rich interactive domain-containing protein 1	Arabidopsis thaliana	CQ016038
			ARSA2: ATPase ARSA2	Chlamydomonas reinhardtii	CQ015927
			At1g01500: Uncharacterized protein At1g01500	Arabidopsis thaliana	CQ016069
			At1g01540: Probable serine/threonine-protein kinase At1g01540	Arabidopsis thaliana	CQ016061
			At1g04350: 1-aminocyclopropane-1-carboxylate oxidase homolog 6	Arabidopsis thaliana	CQ015907
			At2g45590: Receptor-like serine/threonine-protein kinase At2g45590	Arabidopsis thaliana	CQ015900
			At2g45640: Histone deacetylase complex subunit SAP18	Arabidopsis thaliana	CQ015914
			At3g50280: Uncharacterized acetyltransferase At3g50280	Arabidopsis thaliana	CQ015944
			At3g61080: Protein-ribulosamine 3-kinase%2C chloroplastic	Arabidopsis thaliana	CQ015938
			At3g61320: UPF0187 protein At3g61320%2C chloroplastic	Arabidopsis thaliana	CQ015995
			At3g61520: Pentatricopeptide repeat-containing protein At3g61520%2C mitochondrial	Arabidopsis thaliana	CQ016076
			At4g00590: Putative threonine aspartase	Arabidopsis thaliana	CQ015965
			At4g00740: Probable methyltransferase PMT13	Arabidopsis thaliana	CQ015949
			At4g00750: Probable methyltransferase PMT15	Arabidopsis thaliana	CQ015947
			At4g11680: E3 ubiquitin-protein ligase At4g11680	Arabidopsis thaliana	CQ015951
			At4g22990: SPX domain-containing membrane protein At4g22990	Arabidopsis thaliana	CQ015928
			At4g31010: CRS2-associated factor 1%2C mitochondrial	Arabidopsis thaliana	CQ015919
			At5g03980: GDSL esterase/lipase At5g03980	Arabidopsis thaliana	CQ015939
			At5g24010: Probable receptor-like protein kinase At5g24010	Arabidopsis thaliana	CQ016053
			At5g51310: Gibberellin 20-oxidase-like protein	Arabidopsis thaliana	CQ016008
			ATI2: ATG8-interacting protein 2	Arabidopsis thaliana	CQ016031
			ATL1: RING-H2 finger protein ATL1	Arabidopsis thaliana	CQ015940
			ATL68: RING-H2 finger protein ATL68	Arabidopsis thaliana	CQ016081
			ATXN10: Ataxin-10	Macaca fascicularis	CQ015923
			AUG7: AUGMIN subunit 7	Arabidopsis thaliana	CQ015967
			BAM2: Beta-amylase 2%2C chloroplastic	Arabidopsis thaliana	CQ016003
			BAP1: BON1-associated protein 1	Arabidopsis thaliana	CQ015952
			BCHC2: BEACH domain-containing protein C2	Arabidopsis thaliana	CQ015891
			BHLH25: Transcription factor bHLH25	Arabidopsis thaliana	CQ015892
			BRM: ATP-dependent helicase BRM	Arabidopsis thaliana	CQ016036
			BSK3: Serine/threonine-protein kinase BSK3	Arabidopsis thaliana	CQ015991
			CAC3: Acetyl-coenzyme A carboxylase carboxyl transferase subunit alpha%2C chloroplastic	Arabidopsis thaliana	CQ015969
			CARB: Carbamoyl-phosphate synthase large chain%2C chloroplastic	Arabidopsis thaliana	CQ015929
			CFIS2: Pre-mRNA cleavage factor Im 25 kDa subunit 2	Arabidopsis thaliana	CQ015970
			CPFTSY: Cell division protein FtsY homolog%2C chloroplastic	Arabidopsis thaliana	CQ015953
			CSN1: COP9 signalosome complex subunit 1	Arabidopsis thaliana	CQ015948
			CXE8: Probable carboxylesterase 8	Arabidopsis thaliana	CQ015901
			CXE9: Probable carboxylesterase 9	Arabidopsis thaliana	CQ015902
			CYP704C1: Cytochrome P450 704C1	Pinus taeda	CQ015889
			CYP76AD1: Cytochrome P450 76AD1	Beta vulgaris	CQ015896
			CYP76AD1: Inactive cytochrome P450 76AD1	Beta vulgaris	CQ015897
			CYP76T24: Cytochrome P450 76T24	Catharanthus roseus	CQ015895
			CYP86A8: Cytochrome P450 86A8	Arabidopsis thaliana	CQ016029
			CYSC: Bifunctional L-3-cyanoalanine synthase/cysteine synthase%2C mitochondrial	Spinacia oleracea	CQ016035
			Desiccation protectant protein Lea14 homolog	Glycine max	CQ016080
			DGD2: Digalactosyldiacylglycerol synthase 2%2C chloroplastic	Lotus japonicus	CQ015957
			DTX34: Protein DETOXIFICATION 34	Arabidopsis thaliana	CQ016040
			ERG3: Elicitor-responsive protein 3	Oryza sativa subsp. japonica	CQ015956
			FACE1: CAAX prenyl protease 1 homolog	Arabidopsis thaliana	CQ016062
			FOLD4: Bifunctional protein FolD 4%2C chloroplastic	Arabidopsis thaliana	CQ015966
			FRO2: Ferric reduction oxidase 2	Arabidopsis thaliana	CQ016052
			FTIP3: FT-interacting protein 3	Arabidopsis thaliana	CQ015985
			GA20OX1: Gibberellin 20 oxidase 1	Arabidopsis thaliana	CQ015911
			GAUT1: Polygalacturonate 4-alpha-galacturonosyltransferase	Arabidopsis thaliana	CQ015912
			GC4: Golgin candidate 4	Arabidopsis thaliana	CQ016083
			GEN1: Flap endonuclease GEN-like 1	Arabidopsis thaliana	CQ015935
			GPAT4: Glycerol-3-phosphate 2-O-acyltransferase 4	Arabidopsis thaliana	CQ016027
			HIPP39: Heavy metal-associated isoprenylated plant protein 39	Arabidopsis thaliana	CQ016071
			HPR3: Glyoxylate/hydroxypyruvate reductase HPR3	Arabidopsis thaliana	CQ015910
			ILR2: IAA-leucine resistant 2	Arabidopsis thaliana	CQ016057
			KPHMT1: 3-methyl-2-oxobutanoate hydroxymethyltransferase 1%2C mitochondrial	Arabidopsis thaliana	CQ016077
			LCKB2: Sphingoid long-chain bases kinase 2%2C mitochondrial	Arabidopsis thaliana	CQ016064
			LHCB5: Chlorophyll a-b binding protein CP26%2C chloroplastic	Arabidopsis thaliana	CQ016070
			LPEAT2: Lysophospholipid acyltransferase LPEAT2	Arabidopsis thaliana	CQ015918
			MED12: Mediator of RNA polymerase II transcription subunit 12	Arabidopsis thaliana	CQ016012
			MMK2: Mitogen-activated protein kinase homolog MMK2	Medicago sativa	CQ016059
			MSL1: Mechanosensitive ion channel protein 1%2C mitochondrial	Arabidopsis thaliana	CQ016056
			MTHFR1: Methylenetetrahydrofolate reductase 1	Arabidopsis thaliana	CQ016006
			MYB17: Transcription factor MYB41	Arabidopsis thaliana	CQ015973
			NAD-dependent malic enzyme 59 kDa isoform%2C mitochondrial	Solanum tuberosum	CQ015961
			NAGK: Acetylglutamate kinase%2C chloroplastic	Arabidopsis thaliana	CQ015976
			NFYB6: Nuclear transcription factor Y subunit B-6	Arabidopsis thaliana	CQ016089
			nmd3: 60S ribosomal export protein NMD3	Dictyostelium discoideum	CQ016013
			NMNAT: Nicotinamide/nicotinic acid mononucleotide adenylyltransferase	Arabidopsis thaliana	CQ016088
			NRPB6A: DNA-directed RNA polymerases II%2C IV and V subunit 6A	Arabidopsis thaliana	CQ015946
			ORC5: Origin of replication complex subunit 5	Arabidopsis thaliana	CQ016030
			Os02g0637000: Putative ripening-related protein 2	Oryza sativa subsp. japonica	CQ015989
			Os04g0364800: Putative ripening-related protein 1	Oryza sativa subsp. japonica	CQ015986
			PAIR1: Protein PAIR1	Oryza sativa subsp. japonica	CQ016015
			PCMP-E39: Pentatricopeptide repeat-containing protein At2g46050%2C mitochondrial	Arabidopsis thaliana	CQ016043
			PCMP-H40: Pentatricopeptide repeat-containing protein At1g11290%2C chloroplastic	Arabidopsis thaliana	CQ016009
			PEX11C: Peroxisomal membrane protein 11C	Arabidopsis thaliana	CQ015943
			PEX16: Peroxisome biogenesis protein 16	Arabidopsis thaliana	CQ015924
			PFC1: Ribosomal RNA small subunit methyltransferase%2C chloroplastic	Arabidopsis thaliana	CQ015937
			PHT4%3B4: Ascorbate transporter%2C chloroplastic	Arabidopsis thaliana	CQ016028
			pip: Proline iminopeptidase	Aeromonas sobria	CQ016078
			PIP1.4: Probable aquaporin PIP1-4	Arabidopsis thaliana	CQ016024
			PLDBETA1: Phospholipase D beta 1	Arabidopsis thaliana	CQ015922
			PLIM2C: LIM domain-containing protein PLIM2c	Arabidopsis thaliana	CQ015971
			POGLUT1: Protein O-glucosyltransferase 1	Bos taurus	CQ015981
			PP2A13: F-box protein PP2-A13	Arabidopsis thaliana	CQ015945
			PSBR: Photosystem II 10 kDa polypeptide%2C chloroplastic	Spinacia oleracea	CQ016023
			PUB33: U-box domain-containing protein 33	Arabidopsis thaliana	CQ016017
			PYRD: Riboflavin biosynthesis protein PYRD%2C chloroplastic	Arabidopsis thaliana	CQ015996
			Remorin	Solanum tuberosum	CQ015974
			RHA1B: E3 ubiquitin-protein ligase RHA1B	Arabidopsis thaliana	CQ016048
			RHB1A: Probable E3 ubiquitin-protein ligase RHB1A	Arabidopsis thaliana	CQ016042
			Ric1: RAB6A-GEF complex partner protein 1	Mus musculus	CQ016049
			ROPGEF2: Rop guanine nucleotide exchange factor 2	Arabidopsis thaliana	CQ016011
			RPL23A: 60S ribosomal protein L23A	Fritillaria agrestis	CQ015903
			RS40: Serine/arginine-rich splicing factor RS40	Arabidopsis thaliana	CQ015942
			RTNLB4: Reticulon-like protein B4	Arabidopsis thaliana	CQ016082
			rutD: Putative aminoacrylate hydrolase RutD	Enterobacter cloacae subsp. cloacae	CQ016039
			RVE5: Protein REVEILLE 5	Arabidopsis thaliana	CQ016067
			SBT4.14: Subtilisin-like protease SBT4.14	Arabidopsis thaliana	CQ015920
			SBTI1.1: Subtilisin-like protease SBT1.1	Arabidopsis thaliana	CQ015921
			SD22: G-type lectin S-receptor-like serine/threonine-protein kinase SD2-2	Arabidopsis thaliana	CQ016041
			SDR1: (+)-neomenthol dehydrogenase	Arabidopsis thaliana	CQ015962
			set10: Ribosomal lysine N-methyltransferase set10	Schizosaccharomyces pombe	CQ015931
			SG1: protein SLOW GREEN 1%2C chloroplastic	Arabidopsis thaliana	CQ015975
			SKIP4: F-box/kelch-repeat protein SKIP4	Arabidopsis thaliana	CQ015999
			sld1: Delta(8)-fatty-acid desaturase	Helianthus annuus	CQ016087
			SNRNP59: U11/U12 small nuclear ribonucleoprotein 59 kDa protein	Arabidopsis thaliana	CQ016084
			SOC1: MADS-box protein SOC1	Arabidopsis thaliana	CQ015917
			SPPL4: Signal peptide peptidase-like 4	Arabidopsis thaliana	CQ016020
			SUMO3: Small ubiquitin-related modifier 3	Homo sapiens	CQ015905
			SYP71: Syntaxin-71	Arabidopsis thaliana	CQ016045
			SYT5: Synaptotagmin-5	Arabidopsis thaliana	CQ015899
			TAD1: tRNA-specific adenosine deaminase TAD1	Arabidopsis thaliana	CQ015980
			TMEM8B: Transmembrane protein 8B	Bos taurus	CQ016044
			TRANK1: TPR and ankyrin repeat-containing protein 1	Homo sapiens	CQ015987
			Trank1: TPR and ankyrin repeat-containing protein 1	Mus musculus	CQ015978
			TRM32: Protein TRM32	Arabidopsis thaliana	CQ016014
			UBC5: Ubiquitin-conjugating enzyme E2 5	Arabidopsis thaliana	CQ016037
			UCC1: Uclacyanin 1	Arabidopsis thaliana	CQ015898
			UPP: Uracil phosphoribosyltransferase	Nicotiana tabacum	CQ015916
			URM1-2: Ubiquitin-related modifier 1 homolog 2	Arabidopsis thaliana	CQ015925
			URT1: UTP:RNA uridylyltransferase 1	Arabidopsis thaliana	CQ015904
			UTR4: UDP-galactose/UDP-glucose transporter 4	Arabidopsis thaliana	CQ015933
			VIT1: Vacuolar iron transporter 1	Arabidopsis thaliana	CQ015932
			WRKY22: WRKY transcription factor 22	Arabidopsis thaliana	CQ016075
			WRKY24: Probable WRKY transcription factor 24	Arabidopsis thaliana	CQ016079
			XTH4: Xyloglucan endotransglucosylase/hydrolase protein 4	Arabidopsis thaliana	CQ015941
		ms5.1	3BETAHSD/D3: 3beta-hydroxysteroid-dehydrogenase/decarboxylase isoform 3	Arabidopsis thaliana	CQ044967
			6%2C7-dimethyl-8-ribityllumazine synthase%2C chloroplastic	Spinacia oleracea	CQ045149
			ACOT9: Acyl-coenzyme A thioesterase 9%2C mitochondrial	Homo sapiens	CQ045073
			ACPD: Stearoyl-[acyl-carrier-protein] 9-desaturase%2C chloroplastic	Glycine max	CQ045041
			ACR4: Serine/threonine-protein kinase-like protein ACR4	Arabidopsis thaliana	CQ044919
			AGL80: Agamous-like MADS-box protein AGL80	Arabidopsis thaliana	CQ045186
			AIMP1: Aminoacyl tRNA synthase complex-interacting multifunctional protein 1	Cricetulus griseus	CQ045172
			AKR4C9: NADPH-dependent aldo-keto reductase%2C chloroplastic	Arabidopsis thaliana	CQ045034
			APEM9: Protein APEM9	Arabidopsis thaliana	CQ044802
			APS1: Acid phosphatase 1	Solanum lycopersicum	CQ044821
			APS2: Inactive glucose-1-phosphate adenylyltransferase small subunit 2%2C chloroplastic	Arabidopsis thaliana	CQ045150
			ARI7: Probable E3 ubiquitin-protein ligase ARI7	Arabidopsis thaliana	CQ044874
			ARP9: Actin-related protein 9	Oryza sativa subsp. indica	CQ044853
			At1g05910: ATPase family AAA domain-containing protein At1g05910	Arabidopsis thaliana	CQ044895
			At1g08570: Thioredoxin-like 1-1%2C chloroplastic	Arabidopsis thaliana	CQ045018
			At1g61900: Uncharacterized GPI-anchored protein At1g61900	Arabidopsis thaliana	CQ044986
			At1g63370: Flavin-containing monooxygenase FMO GS-OX-like 5	Arabidopsis thaliana	CQ044879
			At1g74260: Probable phosphoribosylformylglycinamidine synthase%2C chloroplastic/mitochondrial	Arabidopsis thaliana	CQ044866
			At2g17525: Pentatricopeptide repeat-containing protein At2g17525%2C mitochondrial	Arabidopsis thaliana	CQ044829
			At2g31390: Probable fructokinase-1	Arabidopsis thaliana	CQ044938
			At2g31440: Gamma-secretase subunit APH1-like	Arabidopsis thaliana	CQ044884
			At2g31810: Acetolactate synthase small subunit 2%2C chloroplastic	Arabidopsis thaliana	CQ045101
			At2g34160: Uncharacterized protein At2g34160	Arabidopsis thaliana	CQ044832
			At2g44130: F-box/kelch-repeat protein At2g44130	Arabidopsis thaliana	CQ045165
			At3g07870: F-box protein At3g07870	Arabidopsis thaliana	CQ044936
			At3g11710: Lysine--tRNA ligase%2C cytoplasmic	Arabidopsis thaliana	CQ044950
			At3g14460: Putative disease resistance protein At3g14460	Arabidopsis thaliana	CQ044932
			At3g21340: Receptor-like protein kinase At3g21340	Arabidopsis thaliana	CQ045118
			At3g25440: Uncharacterized CRM domain-containing protein At3g25440%2C chloroplastic	Arabidopsis thaliana	CQ044937
			At3g59040: Pentatricopeptide repeat-containing protein At3g59040	Arabidopsis thaliana	CQ044892
			At3g59480: Probable fructokinase-4	Arabidopsis thaliana	CQ044939
			At3g62790: NADH dehydrogenase [ubiquinone] iron-sulfur protein 5-B	Arabidopsis thaliana	CQ044856
			At4g10320: Isoleucine--tRNA ligase%2C cytoplasmic	Arabidopsis thaliana	CQ044858
			At4g14450: Uncharacterized protein At4g14450%2C chloroplastic	Arabidopsis thaliana	CQ044852
			At4g14490: FHA domain-containing protein At4g14490	Arabidopsis thaliana	CQ044846
			At4g14600: Bet1-like protein At4g14600	Arabidopsis thaliana	CQ045030
			At4g16220: GDSL esterase/lipase At4g16220	Arabidopsis thaliana	CQ044947
			At4g16230: GDSL esterase/lipase At4g16230	Arabidopsis thaliana	CQ044908
			At5g02620: Ankyrin repeat-containing protein At5g02620	Arabidopsis thaliana	CQ045122
			At5g61540: Probable isoaspartyl peptidase/L-asparaginase 3	Arabidopsis thaliana	CQ044812
			ATG3: Autophagy-related protein 3	Arabidopsis thaliana	CQ044828
			ATG4: Cysteine protease ATG4	Arabidopsis thaliana	CQ045169
			BAGP1: BAG-associated GRAM protein 1	Arabidopsis thaliana	CQ045035
			BBX25: B-box zinc finger protein 25	Arabidopsis thaliana	CQ044943
			BET12: Bet1-like SNARE 1-2	Arabidopsis thaliana	CQ044851
			BHLH153: Transcription factor bHLH153	Arabidopsis thaliana	CQ045023
			BSH: Chromatin structure-remodeling complex protein BSH	Arabidopsis thaliana	CQ045187
			BT3: BTB/POZ and TAZ domain-containing protein 3	Arabidopsis thaliana	CQ045079
			CAS: Calcium sensing receptor%2C chloroplastic	Arabidopsis thaliana	CQ045055
			CCT2: T-complex protein 1 subunit beta	Arabidopsis thaliana	CQ045056
			CDC20-1: Cell division cycle 20.1%2C cofactor of APC complex	Arabidopsis thaliana	CQ045160
			cemA: Chloroplast envelope membrane protein	Rhodomonas salina	CQ044803
			CERK: Ceramide kinase	Arabidopsis thaliana	CQ044813
			CIPK1: CBL-interacting serine/threonine-protein kinase 1	Arabidopsis thaliana	CQ045223
			CML5: Calmodulin-like protein 5	Arabidopsis thaliana	CQ044931
			COL21A1: Collagen alpha-1(XXI) chain	Homo sapiens	CQ045016
			CPK24: Calcium-dependent protein kinase 24	Arabidopsis thaliana	CQ044881
			CRT3: Calreticulin-3	Arabidopsis thaliana	CQ044969
			CSLD4: Cellulose synthase-like protein D4	Arabidopsis thaliana	CQ044816
			CSLE1: Cellulose synthase-like protein E1	Oryza sativa subsp. japonica	CQ044847
			CSLG1: Cellulose synthase-like protein G1	Arabidopsis thaliana	CQ044844
			CT0636: Protein TolB homolog	Chlorobaculum tepidum	CQ045115
			CYP84A1: Cytochrome P450 84A1	Arabidopsis thaliana	CQ045151
			CYSK: Cysteine synthase%2C chloroplastic/chromoplastic	Spinacia oleracea	CQ045049
			DBR: 2-alkenal reductase (NADP(+)-dependent)	Nicotiana tabacum	CQ045105
			DCLRE1A: DNA cross-link repair 1A protein	Gallus gallus	CQ045003
			DGAT3: Diacylglycerol O-acyltransferase 3	Arabidopsis thaliana	CQ045207
			DHNAT1: 1%2C4-dihydroxy-2-naphthoyl-CoA thioesterase 1	Arabidopsis thaliana	CQ045201
			DIR23: Dirigent protein 23	Arabidopsis thaliana	CQ044900
			DTX34: Protein DETOXIFICATION 34	Arabidopsis thaliana	CQ044868
			DTX35: Protein DETOXIFICATION 35	Arabidopsis thaliana	CQ044861
			EDR2: Protein ENHANCED DISEASE RESISTANCE 2	Arabidopsis thaliana	CQ044953
			EIF2S3: Eukaryotic translation initiation factor 2 subunit 3	Homo sapiens	CQ045065
			EIX2: Receptor-like protein EIX2	Solanum lycopersicum	CQ044901
			EMB1270: Pentatricopeptide repeat-containing protein At3g18110%2C chloroplastic	Arabidopsis thaliana	CQ045061
			EMF2: Polycomb group protein EMBRYONIC FLOWER 2	Arabidopsis thaliana	CQ044827
			ETFQO: Electron transfer flavoprotein-ubiquinone oxidoreductase%2C mitochondrial	Arabidopsis thaliana	CQ044962
			FAM136A: Protein FAM136A	Homo sapiens	CQ045053
			FH1: Formin-like protein 1	Arabidopsis thaliana	CQ045072
			FKBP16-3: Peptidyl-prolyl cis-trans isomerase FKBP16-3%2C chloroplastic	Arabidopsis thaliana	CQ044993
			FKBP42: Peptidyl-prolyl cis-trans isomerase FKBP42	Arabidopsis thaliana	CQ044922
			FMOGS-OX3: Flavin-containing monooxygenase FMO GS-OX3	Arabidopsis thaliana	CQ044875
			FMOGS-OX5: Flavin-containing monooxygenase FMO GS-OX5	Arabidopsis thaliana	CQ044876
			FPA: Flowering time control protein FPA	Arabidopsis thaliana	CQ044966
			FRL4B: FRIGIDA-like protein 4b	Arabidopsis thaliana	CQ044917
			FRS10: Putative protein FAR1-RELATED SEQUENCE 10	Arabidopsis thaliana	CQ045071
			FRS7: Protein FAR1-RELATED SEQUENCE 7	Arabidopsis thaliana	CQ044935
			FTA: Protein farnesyltransferase/geranylgeranyltransferase type-1 subunit alpha	Pisum sativum	CQ044890
			GCN2: eIF-2-alpha kinase GCN2	Arabidopsis thaliana	CQ044915
			GDI2: Guanosine nucleotide diphosphate dissociation inhibitor 2	Arabidopsis thaliana	CQ045158
			GIG1: Protein GIGAS CELL1	Arabidopsis thaliana	CQ045088
			GLUD1: Glutelin type-D 1	Oryza sativa subsp. japonica	CQ044951
			GLX2-4: Probable hydroxyacylglutathione hydrolase 2%2C chloroplastic	Arabidopsis thaliana	CQ044968
			GPP1: (DL)-glycerol-3-phosphatase 1%2C mitochondrial	Arabidopsis thaliana	CQ045019
			GPX3: Probable glutathione peroxidase 3%2C mitochondrial	Arabidopsis thaliana	CQ044859
			Gtf3c5: General transcription factor 3C polypeptide 5	Mus musculus	CQ045135
			GUN4: Tetrapyrrole-binding protein%2C chloroplastic	Arabidopsis thaliana	CQ044899
			Herc6: E3 ISG15--protein ligase Herc6	Mus musculus	CQ045175
			HEX6: Hexose carrier protein HEX6	Ricinus communis	CQ044810
			HMGB10: High mobility group B protein 10	Arabidopsis thaliana	CQ045076
			HOL1: Thiocyanate methyltransferase 1	Arabidopsis thaliana	CQ045126
			HOL3: Probable thiol methyltransferase 2	Arabidopsis thaliana	CQ045124
			HYH: Transcription factor HY5-like	Arabidopsis thaliana	CQ045184
			IAA31: Auxin-responsive protein IAA31	Arabidopsis thaliana	CQ045185
			IBI1: Aspartate--tRNA ligase 2%2C cytoplasmic	Arabidopsis thaliana	CQ045134
			ILK1: Integrin-linked protein kinase 1	Arabidopsis thaliana	CQ045098
			INT1: Inositol transporter 1	Arabidopsis thaliana	CQ044873
			IP5P12: Type I inositol polyphosphate 5-phosphatase 12	Arabidopsis thaliana	CQ045123
			IPMS2: 2-isopropylmalate synthase 2%2C chloroplastic	Arabidopsis thaliana	CQ045060
			IQD14: Protein IQ-DOMAIN 14	Arabidopsis thaliana	CQ045026
			IRX15-L: Protein IRX15-LIKE	Arabidopsis thaliana	CQ045024
			Isocitrate dehydrogenase [NADP]	Nicotiana tabacum	CQ044820
			ITPK4: Inositol 1%2C3%2C4-trisphosphate 5/6-kinase 4	Arabidopsis thaliana	CQ045141
			LARP6B: La-related protein 6B	Arabidopsis thaliana	CQ045139
			Late embryogenesis abundant protein D-29	Gossypium hirsutum	CQ045220
			LEA14-A: Late embryogenesis abundant protein Lea14-A	Gossypium hirsutum	CQ045153
			LETM1: Mitochondrial proton/calcium exchanger protein	Gallus gallus	CQ045092
			LPAT1: 1-acyl-sn-glycerol-3-phosphate acyltransferase 1%2C chloroplastic	Arabidopsis thaliana	CQ044831
			LSM6B: Sm-like protein LSM36B	Arabidopsis thaliana	CQ045078
			LTI6A: Hydrophobic protein LTI6A	Oryza sativa subsp. japonica	CQ045188
			MAP2B: Methionine aminopeptidase 2B	Arabidopsis thaliana	CQ045174
			MED25: Mediator of RNA polymerase II transcription subunit 25	Arabidopsis thaliana	CQ044897
			MEE29: Probable pre-mRNA-splicing factor ATP-dependent RNA helicase DEAH6	Arabidopsis thaliana	CQ045221
			METTL18: Histidine protein methyltransferase 1 homolog	Homo sapiens	CQ044883
			MEX1: Maltose excess protein 1%2C chloroplastic	Arabidopsis thaliana	CQ044834
			MIK2: MDIS1-interacting receptor like kinase 2	Arabidopsis thaliana	CQ044792
			MKK9: Mitogen-activated protein kinase kinase 9	Arabidopsis thaliana	CQ044836
			MLO1: MLO-like protein 1	Arabidopsis thaliana	CQ045008
			MLP31: MLP-like protein 31	Arabidopsis thaliana	CQ044926
			MMK1: Mitogen-activated protein kinase homolog MMK1	Medicago sativa	CQ045064
			MRL7L: Thioredoxin-like fold domain-containing protein MRL7L%2C chloroplastic	Arabidopsis thaliana	CQ045146
			MTHFR2: Methylenetetrahydrofolate reductase 2	Arabidopsis thaliana	CQ045171
			MUS81: Crossover junction endonuclease MUS81	Arabidopsis thaliana	CQ045093
			nt5c2: Cytosolic purine 5'-nucleotidase	Dictyostelium discoideum	CQ045208
			NTF4: Mitogen-activated protein kinase homolog NTF4	Nicotiana tabacum	CQ045062
			NTH1: Endonuclease III homolog 1%2C chloroplastic	Arabidopsis thaliana	CQ044891
			OEP37: Outer envelope pore protein 37%2C chloroplastic	Pisum sativum	CQ045137
			OGG1: N-glycosylase/DNA lyase OGG1	Arabidopsis thaliana	CQ044857
			OL3: Oleosin 14.9 kDa	Arabidopsis thaliana	CQ044825
			Os01g0939600: Probable glycerol-3-phosphate dehydrogenase [NAD(+)] 1%2C cytosolic	Oryza sativa	CQ045000
			Os03g0108600: DEAD-box ATP-dependent RNA helicase 50	Oryza sativa subsp. japonica	CQ045181
			Os03g0733400: Zinc finger BED domain-containing protein RICESLEEPER 2	Oryza sativa subsp. japonica	CQ045107
			Os03g0815200: Probable methylenetetrahydrofolate reductase	Oryza sativa subsp. japonica	CQ045170
			Os05g0310800: Coatomer subunit delta-1	Oryza sativa subsp. japonica	CQ044981
			OTC: Ornithine carbamoyltransferase%2C chloroplastic	Arabidopsis thaliana	CQ044894
			otud6b: Deubiquitinase OTUD6B	Danio rerio	CQ045219
			OVA9: Glutamine--tRNA ligase%2C cytoplasmic	Arabidopsis thaliana	CQ045204
			PAE2: Pectin acetylesterase 2	Arabidopsis thaliana	CQ045182
			PAP27: Probable inactive purple acid phosphatase 27	Arabidopsis thaliana	CQ045095
			PARG1: Poly	ADP-ribose) glycohydrolase 1	CQ045148
			PARG2: Probable poly	ADP-ribose) glycohydrolase 2	CQ044995
			PBG1: Proteasome subunit beta type-4	Arabidopsis thaliana	CQ044801
			PDF1.4: Defensin-like protein 19	Arabidopsis thaliana	CQ044815
			Peptidyl-prolyl cis-trans isomerase%2C chloroplastic	Vicia faba	CQ045089
			PER61: Probable peroxidase 61	Arabidopsis thaliana	CQ044979
			PEX13: Peroxisomal membrane protein 13	Arabidopsis thaliana	CQ044985
			PK1: Putative receptor protein kinase ZmPK1	Zea mays	CQ045014
			PMA1: Plasma membrane ATPase 1	Nicotiana plumbaginifolia	CQ045117
			polA: DNA polymerase I	Bacillus caldotenax	CQ045004
			POLR3D: DNA-directed RNA polymerase III subunit RPC4	Homo sapiens	CQ044807
			Polygalacturonase	Prunus persica	CQ045109
			POSF21: Probable transcription factor PosF21	Arabidopsis thaliana	CQ044964
			PUB35: U-box domain-containing protein 35	Arabidopsis thaliana	CQ044814
			Putative AC transposase	Zea mays	CQ044921
			qor: Quinone oxidoreductase	Pseudomonas aeruginosa	CQ044809
			RAP: Aspartic proteinase	Oryza sativa subsp. japonica	CQ045203
			RAP: RAP domain-containing protein%2C chloroplastic	Arabidopsis thaliana	CQ045152
			RBL13: RHOMBOID-like protein 13	Arabidopsis thaliana	CQ044952
			Rbm28: RNA-binding protein 28	Mus musculus	CQ044804
			REM15.15: Putative B3 domain-containing protein REM15	Arabidopsis thaliana	CQ044955
			REM8: B3 domain-containing protein REM8	Arabidopsis thaliana	CQ044957
			RGA1: Putative disease resistance protein RGA1	Solanum bulbocastanum	CQ045218
			RGA3: Putative disease resistance protein RGA3	Solanum bulbocastanum	CQ044885
			RLP43: Receptor-like protein 43	Arabidopsis thaliana	CQ044794
			RLP7: Receptor-like protein 7	Arabidopsis thaliana	CQ044793
			Rngtt: mRNA-capping enzyme	Mus musculus	CQ045067
			RNR1: Ribonucleoside-diphosphate reductase large subunit	Arabidopsis thaliana	CQ045163
			ROG1: Putative lipase ROG1	Saccharomyces cerevisiae	CQ044824
			RPL18: 50S ribosomal protein L18%2C chloroplastic	Spinacia oleracea	CQ045179
			RPL19A: 60S ribosomal protein L19-1	Arabidopsis thaliana	CQ045130
			RPL38A: 60S ribosomal protein L38	Arabidopsis thaliana	CQ044972
			rpoB: DNA-directed RNA polymerase subunit beta	Spinacia oleracea	CQ044837
			RPP13L4: Disease resistance RPP13-like protein 4	Arabidopsis thaliana	CQ044887
			RPPL1: Putative disease resistance RPP13-like protein 1	Arabidopsis thaliana	CQ044933
			RPS30A: 40S ribosomal protein S30	Arabidopsis thaliana	CQ045161
			rpsQ: 30S ribosomal protein S17	Desulforudis audaxviator	CQ044819
			RSL1D1: Ribosomal L1 domain-containing protein 1	Pongo abelii	CQ045006
			SAC9: Probable phosphoinositide phosphatase SAC9	Arabidopsis thaliana	CQ045057
			SAP130B: Spliceosome-associated protein 130 B	Arabidopsis thaliana	CQ044929
			SCPL16: Serine carboxypeptidase-like 16	Arabidopsis thaliana	CQ045133
			SCPL18: Serine carboxypeptidase-like 18	Arabidopsis thaliana	CQ045128
			SDR1: (+)-neomenthol dehydrogenase	Arabidopsis thaliana	CQ045051
			SDR2b: Short-chain dehydrogenase/reductase 2b	Arabidopsis thaliana	CQ045050
			SE2: Acidic endochitinase SE2	Beta vulgaris	CQ044963
			SELENOF: Selenoprotein F	Sus scrofa	CQ045025
			SGF11: SAGA-associated factor 11	Arabidopsis thaliana	CQ044956
			SHR: Protein SHORT-ROOT	Arabidopsis thaliana	CQ044974
			SKIP16: F-box protein SKIP16	Arabidopsis thaliana	CQ044965
			SKIP35: Ankyrin repeat protein SKIP35	Arabidopsis thaliana	CQ045155
			SMC6B: Structural maintenance of chromosomes protein 6B	Arabidopsis thaliana	CQ044799
			smrc-1: SWI/SNF-related matrix-associated actin-dependent regulator of chromatin subfamily A-like protein 1 homolog	Caenorhabditis elegans	CQ045206
			SOT5: Cytosolic sulfotransferase 5	Arabidopsis thaliana	CQ044927
			SP2: Acidic endochitinase SP2	Beta vulgaris	CQ045007
			SPAC4F10.03c: Putative tRNA (cytidine(32)/guanosine(34)-2'-O)-methyltransferase	Schizosaccharomyces pombe	CQ045164
			SPBC4B4.04: Eukaryotic translation initiation factor 2A	Schizosaccharomyces pombe	CQ045021
			SRP19: Signal recognition particle 19 kDa protein	Arabidopsis thaliana	CQ045200
			SSL13: Protein STRICTOSIDINE SYNTHASE-LIKE 13	Arabidopsis thaliana	CQ044954
			Stearoyl-[acyl-carrier-protein] 9-desaturase%2C chloroplastic	Ricinus communis	CQ045042
			Stearoyl-[acyl-carrier-protein] 9-desaturase%2C chloroplastic	Spinacia oleracea	CQ045046
			stmA: Protein EFR3 homolog cmp44E	Drosophila melanogaster	CQ044896
			STS: Stilbene synthase 6	Vitis vinifera	CQ045011
			TAC1: Transcriptional regulator TAC1	Arabidopsis thaliana	CQ044849
			TAF1: Transcription initiation factor TFIID subunit 1	Arabidopsis thaliana	CQ045037
			Tbc1d15: TBC1 domain family member 15	Mus musculus	CQ044982
			TBC1D22B: TBC1 domain family member 22B	Macaca fascicularis	CQ044987
			TDR: Leucine-rich repeat receptor-like protein kinase TDR	Arabidopsis thaliana	CQ044800
			TFIIS: Transcription elongation factor TFIIS	Arabidopsis thaliana	CQ045077
			TGD4: Protein TRIGALACTOSYLDIACYLGLYCEROL 4%2C chloroplastic	Arabidopsis thaliana	CQ045211
			THA8L: Protein THYLAKOID ASSEMBLY 8-like%2C chloroplastic	Arabidopsis thaliana	CQ044862
			TIF3I1: Eukaryotic translation initiation factor 3 subunit I	Arabidopsis thaliana	CQ045112
			TMKL1: Putative kinase-like protein TMKL1	Arabidopsis thaliana	CQ044822
			Top3alpha: DNA topoisomerase 3-alpha	Drosophila melanogaster	CQ044798
			TRAF1B: TNF receptor-associated factor homolog 1b	Arabidopsis thaliana	CQ044839
			TRMT61A: tRNA (adenine(58)-N(1))-methyltransferase catalytic subunit TRMT61A	Homo sapiens	CQ045144
			truA1: tRNA pseudouridine synthase A 1	Protochlamydia amoebophila	CQ045212
			TTM1: Inorganic pyrophosphatase TTM1	Arabidopsis thaliana	CQ045111
			TZF6: Zinc finger CCCH domain-containing protein 54	Arabidopsis thaliana	CQ044826
			UAH: Ureidoglycolate hydrolase	Arabidopsis thaliana	CQ044833
			UGT74E2: UDP-glycosyltransferase 74E2	Arabidopsis thaliana	CQ045090
			UGT74F1: Flavonol 7-O-beta-glucosyltransferase UGT74F1	Arabidopsis thaliana	CQ045085
			UGT74F2: UDP-glycosyltransferase 74F2	Arabidopsis thaliana	CQ045080
			UPF0454 protein C12orf49 homolog	Xenopus laevis	CQ044898
			UQCC1: Ubiquinol-cytochrome-c reductase complex assembly factor 1	Homo sapiens	CQ044823
			UVR8: Ultraviolet-B receptor UVR8	Arabidopsis thaliana	CQ045176
			vUbi: viral Ubiquitin	Autographa californica nuclear polyhedrosis virus	CQ044808
			WAK1: Wall-associated receptor kinase 1	Arabidopsis thaliana	CQ044994
			WAK2: Wall-associated receptor kinase 2	Arabidopsis thaliana	CQ045075
			WDL3: Protein WVD2-like 3	Arabidopsis thaliana	CQ044830
			XIAO: Probable inactive leucine-rich repeat receptor kinase XIAO	Oryza sativa subsp. japonica	CQ044942
			yutF: Acid sugar phosphatase	Bacillus subtilis	CQ045059
			ZFP11: Zinc finger protein 11	Arabidopsis thaliana	CQ044848
			ZMYM1: Zinc finger MYM-type protein 1	Homo sapiens	CQ044959
PD	F3	pd16.1	AA5GT: Cyanidin 3-O-glucoside 5-O-glucosyltransferase (acyl-glucose)	Dianthus caryophyllus	CQ008690
			At1g72550: Phenylalanine--tRNA ligase beta subunit%2C cytoplasmic	Arabidopsis thaliana	CQ008686
			At2g26790: Pentatricopeptide repeat-containing protein At2g26790%2C mitochondrial	Arabidopsis thaliana	CQ008725
			At2g47680: DExH-box ATP-dependent RNA helicase DExH8	Arabidopsis thaliana	CQ008700
			At3g01520: Universal stress protein A-like protein	Arabidopsis thaliana	CQ008681
			BAH1: E3 ubiquitin-protein ligase BAH1	Arabidopsis thaliana	CQ008679
			BGLU11: Beta-glucosidase 11	Arabidopsis thaliana	CQ008691
			CBSX3: CBS domain-containing protein CBSX3%2C mitochondrial	Arabidopsis thaliana	CQ008702
			CNB04680: GPN-loop GTPase 3	Cryptococcus neoformans	CQ008706
			EID1: Phytochrome A-associated F-box protein	Arabidopsis thaliana	CQ008695
			GH3.9: Putative indole-3-acetic acid-amido synthetase GH3.9	Arabidopsis thaliana	CQ008724
			GST: Glutathione S-transferase	Silene vulgaris	CQ008703
			HIPP36: Heavy metal-associated isoprenylated plant protein 36	Arabidopsis thaliana	CQ008726
			HSBP: Heat shock factor-binding protein	Arabidopsis thaliana	CQ008720
			LPA1: Protein LOW PSII ACCUMULATION 1%2C chloroplastic	Arabidopsis thaliana	CQ008722
			MJ0531: Universal stress protein MJ0531	Methanocaldococcus jannaschii	CQ008680
			MZM1: Mitochondrial zinc maintenance protein 1%2C mitochondrial	Lodderomyces elongisporus	CQ008708
			NEDP1: NEDD8-specific protease 1	Arabidopsis thaliana	CQ008698
			Os03g0733400: Zinc finger BED domain-containing protein RICESLEEPER 2	Oryza sativa subsp. japonica	CQ008715
			PMEI6: Pectinesterase inhibitor 6	Arabidopsis thaliana	CQ008709
			PPAN: Peter Pan-like protein	Arabidopsis thaliana	CQ008707
			RALFL33: Protein RALF-like 33	Arabidopsis thaliana	CQ008721
			RFI2: E3 ubiquitin-protein ligase RFI2	Arabidopsis thaliana	CQ008682
			RPT3: 26S proteasome regulatory subunit 6B homolog	Arabidopsis thaliana	CQ008704
			SmD2: Probable small nuclear ribonucleoprotein Sm D2	Drosophila melanogaster	CQ008714
			SR34: Serine/arginine-rich-splicing factor SR34	Arabidopsis thaliana	CQ008696
			TSPO: Translocator protein homolog	Arabidopsis thaliana	CQ008718
			UBC10: Ubiquitin-conjugating enzyme E2 10	Arabidopsis thaliana	CQ008705
			UXS2: UDP-glucuronic acid decarboxylase 2	Arabidopsis thaliana	CQ008713
			XXT1: Xyloglucan 6-xylosyltransferase 1	Arabidopsis thaliana	CQ008717
DTF, PH, TKW	F2	pleio7.1	Cog1: Conserved oligomeric Golgi complex subunit 1	Mus musculus	CQ035240
			Polygalacturonase	Prunus persica	CQ035244
			DBR: 2-alkenal reductase (NADP(+)-dependent)	Nicotiana tabacum	CQ035245
			GLU3: Endoglucanase 12	Oryza sativa subsp. japonica	CQ035241
			IP5P15: Type II inositol polyphosphate 5-phosphatase 15	Arabidopsis thaliana	CQ035243
			SYN4: Sister chromatid cohesion 1 protein 4	Arabidopsis thaliana	CQ035250
			At5g48380: Probably inactive leucine-rich repeat receptor-like protein kinase At5g48380	Arabidopsis thaliana	CQ035246
			LETM1: Mitochondrial proton/calcium exchanger protein	Gallus gallus	CQ035249
			WDR5A: COMPASS-like H3K4 histone methylase component WDR5A	Arabidopsis thaliana	CQ035248
			HEXO3: Beta-hexosaminidase 3	Arabidopsis thaliana	CQ035242
			BGLU42: Beta-glucosidase 42	Arabidopsis thaliana	CQ035251
			At2g31810: Acetolactate synthase small subunit 2%2C chloroplastic	Arabidopsis thaliana	CQ035247
			VHA-H: V-type proton ATPase subunit H	Arabidopsis thaliana	CQ035255
			Putative AC9 transposase	Zea mays	CQ035262
			Os07g0549700: Probable V-type proton ATPase subunit H	Oryza sativa subsp. japonica	CQ035254
			Stearoyl-[acyl-carrier-protein] 9-desaturase%2C chloroplastic	Simmondsia chinensis	CQ035259
			HHT1: Omega-hydroxypalmitate O-feruloyl transferase	Arabidopsis thaliana	CQ035265
			FAS1: Chromatin assembly factor 1 subunit FAS1	Arabidopsis thaliana	CQ035260
			HTATSF1: HIV Tat-specific factor 1	Homo sapiens	CQ035256
			At3g02650: Pentatricopeptide repeat-containing protein At3g02650%2C mitochondrial	Arabidopsis thaliana	CQ035252
			Os05g0239150: Zinc finger BED domain-containing protein RICESLEEPER 1	Oryza sativa subsp. japonica	CQ035261
			PGLP1B: Phosphoglycolate phosphatase 1B%2C chloroplastic	Arabidopsis thaliana	CQ035269
			ARI8: Probable E3 ubiquitin-protein ligase ARI8	Arabidopsis thaliana	CQ035270
			HD3A: Protein HEADING DATE 3A	Oryza sativa subsp. japonica	CQ035264
			FT: Protein FLOWERING LOCUS T	Arabidopsis thaliana	CQ035263
			GCP2: Gamma-tubulin complex component 2	Arabidopsis thaliana	CQ035271
			RER3: Protein RETICULATA-RELATED 3%2C chloroplastic	Arabidopsis thaliana	CQ035267
			Putative AC transposase	Zea mays	CQ035266
Saponin	F2	sap10.1	BHLH25: Transcription factor bHLH25	Arabidopsis thaliana	CQ004346
			TUBB1: Tubulin beta-1 chain	Zea mays	CQ004351
			PYRP2: 5-amino-6-(5-phospho-D-ribitylamino)uracil phosphatase%2C chloroplastic	Arabidopsis thaliana	CQ004348
			rbr-2: Lysine-specific demethylase rbr-2	Caenorhabditis briggsae	CQ004353
			GSH1: Glutamate--cysteine ligase%2C chloroplastic	Nicotiana tabacum	CQ004350
			AHL16: AT-hook motif nuclear-localized protein 16	Arabidopsis thaliana	CQ004349
			BSK7: Serine/threonine-protein kinase BSK7	Arabidopsis thaliana	CQ004352
			FG3: UDP-glycosyltransferase 79B30	Glycine max	CQ004365
			AHL5: AT-hook motif nuclear-localized protein 5	Arabidopsis thaliana	CQ004355
			EUBELI_00774: Putative pre-16S rRNA nuclease	Eubacterium eligens	CQ004356
			GPX8: Probable glutathione peroxidase 8	Arabidopsis thaliana	CQ004357
			Probable phospholipid hydroperoxide glutathione peroxidase	Spinacia oleracea	CQ004364
			3GGT: Anthocyanidin 3-O-glucoside 2''-O-glucosyltransferase	Ipomoea nil	CQ004362
			FTIP3: FT-interacting protein 3	Arabidopsis thaliana	CQ004370
			GT16: Xyloglucan-specific galacturonosyltransferase 1	Arabidopsis thaliana	CQ004369
			GSTT1: Glutathione S-transferase T1	Arabidopsis thaliana	CQ004374
			GSTT2: Glutathione S-transferase T2	Arabidopsis thaliana	CQ004375
			HMA5: Probable copper-transporting ATPase HMA5	Arabidopsis thaliana	CQ004376
		sap13.1	GRDP1: Glycine-rich domain-containing protein 1	Arabidopsis thaliana	CQ000014
			At4g37920: Uncharacterized protein At4g37920	Arabidopsis thaliana	CQ000010
			OOP: Organellar oligopeptidase A%2C chloroplastic/mitochondrial	Arabidopsis thaliana	CQ000005
			HSP68: Heat shock 70 kDa protein%2C mitochondrial	Solanum tuberosum	CQ000012
			BRK1: Protein BRICK 1	Arabidopsis thaliana	CQ000008
			ERF021: Ethylene-responsive transcription factor ERF021	Arabidopsis thaliana	CQ000006
			At5g65660: Uncharacterized protein At5g65660	Arabidopsis thaliana	CQ000016
			BXL6: Probable beta-D-xylosidase 6	Arabidopsis thaliana	CQ000015
			WAVH1: E3 ubiquitin-protein ligase WAVH1	Arabidopsis thaliana	CQ000019
			IAA9: Auxin-responsive protein IAA9	Arabidopsis thaliana	CQ000018
			BHLH25: Transcription factor bHLH25	Arabidopsis thaliana	CQ000024
			BHLH19: Transcription factor bHLH19	Arabidopsis thaliana	CQ000026
			PCKA: Phosphoenolpyruvate carboxykinase ATP	Arabidopsis thaliana	CQ000023
			DUS2: tRNA-dihydrouridine 20	Homo sapiens	CQ000022
			BAM1: Leucine-rich repeat receptor-like serine/threonine-protein kinase BAM1	Arabidopsis thaliana	CQ000031
			MINE1: Cell division topological specificity factor homolog%2C chloroplastic	Arabidopsis thaliana	CQ000038
			Eukaryotic translation initiation factor 5A-1	Solanum lycopersicum	CQ000039
			XAT2: Alpha-1%2C3-arabinosyltransferase XAT2	Oryza sativa subsp. japonica	CQ000035
			XAT3: Alpha-1%2C3-arabinosyltransferase XAT3	Oryza sativa subsp. japonica	CQ000034
			At5g01610: Uncharacterized protein At5g01610	Arabidopsis thaliana	CQ000036
			PFK2: ATP-dependent 6-phosphofructokinase 2	Arabidopsis thaliana	CQ000033
			RMD1: Sporulation protein RMD1	Saccharomyces cerevisiae	CQ000037
			RE1: Retrovirus-related Pol polyprotein from transposon RE1	Arabidopsis thaliana	CQ000029
			BUB3.3: Mitotic checkpoint protein BUB3.3	Arabidopsis thaliana	CQ000040
			PAT22: Probable protein S-acyltransferase 22	Arabidopsis thaliana	CQ000049
			WRKY3: Probable WRKY transcription factor 3	Arabidopsis thaliana	CQ000046
			Eukaryotic translation initiation factor 5A	Manihot esculenta	CQ000041
			At3g50940: AAA-ATPase At3g50940	Arabidopsis thaliana	CQ000045
			IPK: Isopentenyl phosphate kinase	Arabidopsis thaliana	CQ000044
			EDR2: Protein ENHANCED DISEASE RESISTANCE 2	Arabidopsis thaliana	CQ000047
			GN: ARF guanine-nucleotide exchange factor GNOM	Arabidopsis thaliana	CQ000060
			CHS2: Chalcone synthase 2	Citrus sinensis	CQ000062
			MET1: Protein MET1%2C chloroplastic	Arabidopsis thaliana	CQ000059
			fmt: Methionyl-tRNA formyltransferase	Moorella thermoacetica	CQ000061
			AGO7: Protein argonaute 7	Arabidopsis thaliana	CQ000053
			CYP83B1: Cytochrome P450 83B1	Arabidopsis thaliana	CQ000064
			At1g69450: CSC1-like protein At1g69450	Arabidopsis thaliana	CQ000054
			XXT3: Probable xyloglucan 6-xylosyltransferase 3	Arabidopsis thaliana	CQ000058
			FT1: Galactoside 2-alpha-L-fucosyltransferase	Pisum sativum	CQ000073
			ILK1: Integrin-linked protein kinase 1	Arabidopsis thaliana	CQ000066
			kxd1: KxDL motif-containing protein 1	Danio rerio	CQ000068
			RRT4: Rhamnogalacturonan I rhamnosyltransferase 1	Arabidopsis thaliana	CQ000069
			MT1551: Uncharacterized protein MT1551	Mycobacterium tuberculosis	CQ000077
			LSMT-L: [Fructose-bisphosphate aldolase]-lysine N-methyltransferase%2C chloroplastic	Arabidopsis thaliana	CQ000070
			At1g26690: Transmembrane emp24 domain-containing protein p24delta9	Arabidopsis thaliana	CQ000067
			PHO1-H10: Phosphate transporter PHO1 homolog 10	Arabidopsis thaliana	CQ000072
			ZIFL1: Protein ZINC INDUCED FACILITATOR-LIKE 1	Arabidopsis thaliana	CQ000074
			PUMP3: Mitochondrial uncoupling protein 3	Arabidopsis thaliana	CQ000076
			URH2: Probable uridine nucleosidase 2	Arabidopsis thaliana	CQ000078
			CYP704B1: Cytochrome P450 704B1	Arabidopsis thaliana	CQ000083
			NAP2: NAC domain-containing protein 2	Solanum lycopersicum	CQ000082
			DDB_G0292454: SET and MYND domain-containing protein DDB_G0292454	Dictyostelium discoideum	CQ000081
			APC2: Anaphase-promoting complex subunit 2	Arabidopsis thaliana	CQ000080
			PNSL2: Photosynthetic NDH subunit of lumenal location 2%2C chloroplastic	Arabidopsis thaliana	CQ000085
			Jasmonate-induced protein homolog	Atriplex canescens	CQ000084
			CASP-like protein 7	Glycine max	CQ000086
			EXPA5: Expansin-A5	Arabidopsis thaliana	CQ000094
			Mettl7b: Methyltransferase-like protein 7B	Rattus norvegicus	CQ000089
			FKBP70: 70 kDa peptidyl-prolyl isomerase	Triticum aestivum	CQ000088
			ORRM6: Organelle RRM domain-containing protein 6%2C chloroplastic	Arabidopsis thaliana	CQ000095
			Pathogen-related protein	Hordeum vulgare	CQ000097
			At3g06240: F-box/kelch-repeat protein At3g06240	Arabidopsis thaliana	CQ000098
			MYR2: Myb-related protein 2	Arabidopsis thaliana	CQ000106
			CDF2: Cyclic dof factor 2	Arabidopsis thaliana	CQ000102
			MYB105: Transcription factor MYB105	Arabidopsis thaliana	CQ000100
			AGL30: Agamous-like MADS-box protein AGL30	Arabidopsis thaliana	CQ000099
			CML46: Probable calcium-binding protein CML46	Arabidopsis thaliana	CQ000101
			DMP8: Protein DMP8	Arabidopsis thaliana	CQ000109
			At1g73050	Arabidopsis thaliana	CQ000107
			GALT1: Beta-1%2C3-galactosyltransferase GALT1	Arabidopsis thaliana	CQ000110
			RNS1: Ribonuclease 1	Arabidopsis thaliana	CQ000113
			MPSR1: E3 ubiquitin-protein ligase MPSR1	Arabidopsis thaliana	CQ000108
			EXLB1: Expansin-like B1	Arabidopsis thaliana	CQ000111
			Extracellular ribonuclease LE	Solanum lycopersicum	CQ000118
			MES3: Methylesterase 3	Arabidopsis thaliana	CQ000121
			ZHD8: Zinc-finger homeodomain protein 8	Arabidopsis thaliana	CQ000126
			SABP2: Salicylic acid-binding protein 2	Nicotiana tabacum	CQ000122
			march4: E3 ubiquitin-protein ligase MARCH4	Danio rerio	CQ000124
			CLE45: CLAVATA3/ESRCLE)-related protein 45	Arabidopsis thaliana	CQ000125
			APY6: Probable apyrase 6	Arabidopsis thaliana	CQ000123
			RPL34: 60S ribosomal protein L34	Pisum sativum	CQ000131
			KTI2: Kunitz trypsin inhibitor 2	Arabidopsis thaliana	CQ000134
			KTI2: Kunitz-type trypsin inhibitor KTI2	Glycine max	CQ000135
			MEE12: TATA box-binding protein-associated factor RNA polymerase I subunit B	Arabidopsis thaliana	CQ000129
			Trypsin inhibitor BvTI	Phanera variegata	CQ000132
			Uncharacterized protein ORF91	Phalaenopsis aphrodite subsp. formosana	CQ000127
			Trypsin inhibitor DE5 alpha chain	Adenanthera pavonina	CQ000138
			Trypsin inhibitor 2	Psophocarpus tetragonolobus	CQ000145
			Kunitz-type trypsin inhibitor alpha chain	Prosopis juliflora	CQ000140
			Trypsin inhibitor 1B	Erythrina variegata	CQ000142
			Miraculin	Synsepalum dulcificum	CQ000141
			FEZ: Protein FEZ	Arabidopsis thaliana	CQ000149
			CER1: Very-long-chain aldehyde decarbonylase CER1	Arabidopsis thaliana	CQ000148
			GL1-4: Very-long-chain aldehyde decarbonylase GL1-4		CQ000150
			FAR3: Fatty acyl-CoA reductase 3	Arabidopsis thaliana	CQ000147
			PKS1: Protein PHYTOCHROME KINASE SUBSTRATE 1	Arabidopsis thaliana	CQ000153
			At1g26850: Probable methyltransferase PMT2	Arabidopsis thaliana	CQ000152
			URGT5: UDP-rhamnose/UDP-galactose transporter 5	Arabidopsis thaliana	CQ000159
			SBH2: Sphinganine C4-monooxygenase 2	Arabidopsis thaliana	CQ000154
			DDB_G0276861: Protein HGH1 homolog	Dictyostelium discoideum	CQ000158
			ORC6: Origin of replication complex subunit 6	Arabidopsis thaliana	CQ000156
			CUL3A: Cullin-3A	Arabidopsis thaliana	CQ000162
			TCP15: Transcription factor TCP15	Arabidopsis thaliana	CQ000165
			Stxbp5: Syntaxin-binding protein 5	Mus musculus	CQ000163
			Hdhd3: Haloacid dehalogenase-like hydrolase domain-containing protein 3	Mus musculus	CQ000164
			mog1: Probable ran guanine nucleotide release factor	Dictyostelium discoideum	CQ000161
			HVA22C: HVA22-like protein c	Arabidopsis thaliana	CQ000166
			RPS9C: 40S ribosomal protein S9-2	Arabidopsis thaliana	CQ000170
			PRAF1: PH%2C RCC1 and FYVE domains-containing protein 1	Arabidopsis thaliana	CQ000168
			At1g65750: Putative ribonuclease H protein At1g65750	Arabidopsis thaliana	CQ000173
			CYP23: Peptidyl-prolyl cis-trans isomerase CYP23	Arabidopsis thaliana	CQ000176
			RE2: Retrovirus-related Pol polyprotein from transposon RE2	Arabidopsis thaliana	CQ000175
			PRE5: Transcription factor PRE5	Arabidopsis thaliana	CQ000177
			ATHB-13: Homeobox-leucine zipper protein ATHB-13	Arabidopsis thaliana	CQ000179
			SUC3: Sucrose transport protein SUC3	Arabidopsis thaliana	CQ000178
			MYB124: Transcription factor MYB124	Arabidopsis thaliana	CQ000182
			PBL18: Probable serine/threonine-protein kinase PBL18	Arabidopsis thaliana	CQ000184
			PBL3: Probable serine/threonine-protein kinase PBL3	Arabidopsis thaliana	CQ000189
			PBL11: Probable serine/threonine-protein kinase PBL11	Arabidopsis thaliana	CQ000185
			UTR3: UDP-galactose/UDP-glucose transporter 3	Arabidopsis thaliana	CQ000183
			PCMP-E22: Pentatricopeptide repeat-containing protein At2g02750	Arabidopsis thaliana	CQ000195
			At1g14390: Probable LRR receptor-like serine/threonine-protein kinase At1g14390	Arabidopsis thaliana	CQ000193
			UBC2: Ubiquitin-conjugating enzyme E2 2	Arabidopsis thaliana	CQ000194
			WRKY72: Probable WRKY transcription factor 72	Arabidopsis thaliana	CQ000197
			WHY1: Single-stranded DNA-binding protein WHY1%2C chloroplastic	Solanum tuberosum	CQ000198
			CBSCBS2: SNF1-related protein kinase regulatory subunit gamma-1-like	Arabidopsis thaliana	CQ000196
			Mitochondrial outer membrane protein porin of 36 kDa	Solanum tuberosum	CQ000207
			HIRL2: Hypersensitive-induced response protein-like protein 2		CQ000208
			AMY3: Alpha-amylase 3%2C chloroplastic	Arabidopsis thaliana	CQ000206
			At3g01270: Probable pectate lyase 7	Arabidopsis thaliana	CQ000204
			At4g14100: Uncharacterized protein At4g14100	Arabidopsis thaliana	CQ000213
			PAP16: Probable inactive purple acid phosphatase 16	Arabidopsis thaliana	CQ000209
			RAD52-2: DNA repair RAD52-like protein 2%2C chloroplastic	Arabidopsis thaliana	CQ000212
			MLP146: Major latex protein 146	Papaver somniferum	CQ000210
			At1g28120: Ubiquitin thioesterase otubain-like	Arabidopsis thaliana	CQ000219
			ERF114: Ethylene-responsive transcription factor ERF114	Arabidopsis thaliana	CQ000218
			ML4: Protein MEI2-like 4		CQ000221
			tal: Transaldolase	Frankia alni	CQ000216
			NPF6.1: Protein NRT1/ PTR FAMILY 6.1	Arabidopsis thaliana	CQ000215
			NXD1: Protein NEOXANTHIN-DEFICIENT 1	Solanum lycopersicum	CQ000232
			ASR3: Trihelix transcription factor ASR3	Arabidopsis thaliana	CQ000224
			SUVH4: Histone-lysine N-methyltransferase%2C H3 lysine-9 specific SUVH4	Arabidopsis thaliana	CQ000223
			AGD3: ADP-ribosylation factor GTPase-activating protein AGD3	Arabidopsis thaliana	CQ000225
			SRD2: snRNA-activating protein complex subunit	Arabidopsis thaliana	CQ000231
			SCD2: Coiled-coil domain-containing protein SCD2	Arabidopsis thaliana	CQ000234
			SCPL45: Serine carboxypeptidase-like 45	Arabidopsis thaliana	CQ000233
			AK1: Aspartokinase 1%2C chloroplastic	Arabidopsis thaliana	CQ000230
			CRN: Inactive leucine-rich repeat receptor-like protein kinase CORYNE	Arabidopsis thaliana	CQ000227
			BHLH49: Transcription factor bHLH49	Arabidopsis thaliana	CQ000238
			Bicc1: Protein bicaudal C homolog 1	Mus musculus	CQ000239
			LAX2: Protein LAX PANICLE 2		CQ000240
			TIFY9: Protein TIFY 9	Arabidopsis thaliana	CQ000246
			CPL3: RNA polymerase II C-terminal domain phosphatase-like 3	Arabidopsis thaliana	CQ000235
			pcnB: Poly	Haemophilus influenzae	CQ000237
			PCMP-H89: Putative pentatricopeptide repeat-containing protein At5g13230%2C mitochondrial	Arabidopsis thaliana	CQ000244
			COL14: Zinc finger protein CONSTANS-LIKE 14	Arabidopsis thaliana	CQ000253
			At5g13200: GEM-like protein 5	Arabidopsis thaliana	CQ000247
			LRR1: Leucine-rich repeat protein 1	Arabidopsis thaliana	CQ000254
			GILP: GSH-induced LITAF domain protein	Arabidopsis thaliana	CQ000250
			At2g33490: Uncharacterized protein At2g33490	Arabidopsis thaliana	CQ000251
			BHLH66: Transcription factor bHLH66	Arabidopsis thaliana	CQ000255
			Os08g0536000: Pyruvate dehydrogenase E1 component subunit beta-1%2C mitochondrial		CQ000252
			SWEET15: Bidirectional sugar transporter SWEET15	Vitis vinifera	CQ000256
			NAC083: NAC domain-containing protein 83	Arabidopsis thaliana	CQ000263
			PBS1: Serine/threonine-protein kinase PBS1	Arabidopsis thaliana	CQ000258
			CRK25: Cysteine-rich receptor-like protein kinase 25	Arabidopsis thaliana	CQ000264
			DCI1: Delta 3%2C5)-Delta 2%2C4)-dienoyl-CoA isomerase%2C peroxisomal	Arabidopsis thaliana	CQ000261
			PCMP-A2: Pentatricopeptide repeat-containing protein At4g18520%2C chloroplastic	Arabidopsis thaliana	CQ000262
			GRXC1: Glutaredoxin-C1		CQ000271
			BAG5: BAG family molecular chaperone regulator 5%2C mitochondrial	Arabidopsis thaliana	CQ000268
			mtaD: 5-methylthioadenosine/S-adenosylhomocysteine deaminase	Thermoanaerobacter sp.	CQ000276
			EXO70B1: Exocyst complex component EXO70B1	Arabidopsis thaliana	CQ000275
			hdhd3: Haloacid dehalogenase-like hydrolase domain-containing protein 3	Danio rerio	CQ000265
			ARG7: Indole-3-acetic acid-induced protein ARG7	Vigna radiata var. radiata	CQ000266
			ATPD: ATP synthase delta chain%2C chloroplastic	Spinacia oleracea	CQ000274
			At1g14780: MACPF domain-containing protein At1g14780	Arabidopsis thaliana	CQ000270
			MORC7: Protein MICRORCHIDIA 7	Arabidopsis thaliana	CQ000277
			Gigyf2: GRB10-interacting GYF protein 2	Mus musculus	CQ000273
			PNSL5: Photosynthetic NDH subunit of lumenal location 5%2C chloroplastic	Arabidopsis thaliana	CQ000278
			Glucose-6-phosphate 1-dehydrogenase%2C chloroplastic	Nicotiana tabacum	CQ000281
			ACR4: ACT domain-containing protein ACR4	Arabidopsis thaliana	CQ000285
			4-sulfomuconolactone hydrolase	Hydrogenophaga intermedia	CQ000283
			At4g01400: Pentatricopeptide repeat-containing protein At4g01400%2C mitochondrial	Arabidopsis thaliana	CQ000280
			TCP20: Transcription factor TCP20	Arabidopsis thaliana	CQ000279
			WRKY75: Probable WRKY transcription factor 75	Arabidopsis thaliana	CQ000284
			LA1: Protein LAZY 1	Arabidopsis thaliana	CQ000294
			At1g67320: Probable DNA primase large subunit	Arabidopsis thaliana	CQ000291
			DPL1: Sphingosine-1-phosphate lyase	Arabidopsis thaliana	CQ000298
			SPL16: Squamosa promoter-binding-like protein 16		CQ000293
			FBP2: Agamous-like MADS-box protein AGL9 homolog	Petunia hybrida	CQ000299
			AGL3: Agamous-like MADS-box protein AGL3	Arabidopsis thaliana	CQ000300
			MADS6: MADS-box transcription factor 6		CQ000301
			CAMTA4: Calmodulin-binding transcription activator 4	Arabidopsis thaliana	CQ000302
			NTF2B: Nuclear transport factor 2B	Arabidopsis thaliana	CQ000312
			ATG101: Autophagy-related protein 101	Arabidopsis thaliana	CQ000314
			MES10: Methylesterase 10	Arabidopsis thaliana	CQ000307
			ATP9: ATP synthase subunit 9%2C mitochondrial	Nicotiana tabacum	CQ000306
			4CLL1: 4-coumarate--CoA ligase-like 1	Arabidopsis thaliana	CQ000308
			Serp2: Stress-associated endoplasmic reticulum protein 2	Mus musculus	CQ000321
			Dnajb9: DnaJ homolog subfamily B member 9	Rattus norvegicus	CQ000319
			SPL12: Squamosa promoter-binding-like protein 12		CQ000318
			LTPG1: Non-specific lipid transfer protein GPI-anchored 1	Arabidopsis thaliana	CQ000322
			GR1: Protein gamma response 1	Arabidopsis thaliana	CQ000324
			At1g67325: RanBP2-type zinc finger protein At1g67325	Arabidopsis thaliana	CQ000317
			AHK3: Histidine kinase 3	Arabidopsis thaliana	CQ000323
			FBX6: F-box only protein 6	Arabidopsis thaliana	CQ000315
			At1g27930: Probable methyltransferase At1g27930	Arabidopsis thaliana	CQ000320
			At1g11780: Alpha-ketoglutarate-dependent dioxygenase alkB	Arabidopsis thaliana	CQ000325
			At1g67340: F-box protein At1g67340	Arabidopsis thaliana	CQ000328
			ITPK1: Inositol-tetrakisphosphate 1-kinase 1	Zea mays	CQ000332
			At1g67360: REF/SRPP-like protein At1g67360	Arabidopsis thaliana	CQ000336
			CYP78A5: Cytochrome P450 78A5	Arabidopsis thaliana	CQ000334
			ctdspl2-a: CTD small phosphatase-like protein 2-A	Xenopus laevis	CQ000337
Seed number	F2	sn6.1	tmco1: Calcium load-activated calcium channel	Danio rerio	CQ017689
			RMC1: Regulator of MON1-CCZ1 complex	Homo sapiens	CQ017694
			KIN7K: Kinesin-like protein KIN-7K%2C chloroplastic	Arabidopsis thaliana	CQ017693
			ZFP8: Zinc finger protein 8	Arabidopsis thaliana	CQ017696
			DIR3: Dirigent protein 3	Arabidopsis thaliana	CQ017700
			DIR23: Dirigent protein 23	Arabidopsis thaliana	CQ017703
			DIR17: Dirigent protein 17	Arabidopsis thaliana	CQ017702
			DIR21: Dirigent protein 21	Arabidopsis thaliana	CQ017701
			RPL21A: 60S ribosomal protein L21-1	Arabidopsis thaliana	CQ017706
			CCR4-1: Carbon catabolite repressor protein 4 homolog 1	Arabidopsis thaliana	CQ017710
			ASP5: Aspartate aminotransferase%2C chloroplastic	Arabidopsis thaliana	CQ017709
			NUDT19: Nudix hydrolase 19%2C chloroplastic	Arabidopsis thaliana	CQ017708
			YLS3: Protein YLS3	Arabidopsis thaliana	CQ017711
			RH35: DEAD-box ATP-dependent RNA helicase 35	Arabidopsis thaliana	CQ017712
			At3g58530: F-box protein At3g58530	Arabidopsis thaliana	CQ017716
			LFG5: BI1-like protein	Arabidopsis thaliana	CQ017720
			TAF7: Transcription initiation factor TFIID subunit 7	Arabidopsis thaliana	CQ017721
			RALFL33: Protein RALF-like 33	Arabidopsis thaliana	CQ017723
			CYP89A2: Cytochrome P450 89A2	Arabidopsis thaliana	CQ017724
			FKBP62: Peptidyl-prolyl cis-trans isomerase FKBP62	Arabidopsis thaliana	CQ017726
			WTF9: Protein WHAT'S THIS FACTOR 9%2C mitochondrial	Arabidopsis thaliana	CQ017730
			RH37: DEAD-box ATP-dependent RNA helicase 37	Arabidopsis thaliana	CQ017731
			FIGL1: ATPase family AAA domain-containing protein FIGL1	Arabidopsis thaliana	CQ017727
			Histone H4	Glycine max	CQ017729
			LPPD: Lipid phosphate phosphatase delta	Arabidopsis thaliana	CQ017732
			SCL30A: Serine/arginine-rich SC35-like splicing factor SCL30A	Arabidopsis thaliana	CQ017733
			FRS5: Protein FAR1-RELATED SEQUENCE 5	Arabidopsis thaliana	CQ017735
			FAR1: Protein FAR-RED IMPAIRED RESPONSE 1	Arabidopsis thaliana	CQ017736
			UTP6: U3 small nucleolar RNA-associated protein 6 homolog	Homo sapiens	CQ017738
			INVF: Probable alkaline/neutral invertase F	Arabidopsis thaliana	CQ017739
			Sf3b3: Splicing factor 3B subunit 3	Drosophila melanogaster	CQ017740
			MED7B: Mediator of RNA polymerase II transcription subunit 7b	Arabidopsis thaliana	CQ017742
			ARR24: Two-component response regulator 24	Arabidopsis thaliana	CQ017748
			IQM6: IQ domain-containing protein IQM6	Arabidopsis thaliana	CQ017746
			HST: Homogentisate solanesyltransferase%2C chloroplastic	Arabidopsis thaliana	CQ017747
			ERN1: Ethylene-responsive transcription factor ERN1	Medicago truncatula	CQ017753
			Ipo5: Importin-5	Mus musculus	CQ017752
			TUBA3: Tubulin alpha-3 chain	Eleusine indica	CQ017754
			RPS5: 40S ribosomal protein S5	Nicotiana plumbaginifolia	CQ017749
			RIN1: RuvB-like protein 1	Arabidopsis thaliana	CQ017758
			CAPH2: Condensin-2 complex subunit H2	Arabidopsis thaliana	CQ017761
			ATL2: RING-H2 finger protein ATL2	Arabidopsis thaliana	CQ017762
			TOM9-2: Mitochondrial import receptor subunit TOM9-2	Arabidopsis thaliana	CQ017764
			TEN1: CST complex subunit TEN1	Arabidopsis thaliana	CQ017765
			PHT1-1: Inorganic phosphate transporter 1-1	Arabidopsis thaliana	CQ017769
			TIF3D1: Eukaryotic translation initiation factor 3 subunit D	Arabidopsis thaliana	CQ017772
			Os03g0733400: Zinc finger BED domain-containing protein RICESLEEPER 2	Oryza sativa subsp. japonica	CQ017771
			PLDZETA1: Phospholipase D zeta 1	Arabidopsis thaliana	CQ017770
			SCY2: Preprotein translocase subunit SCY2%2C chloroplastic	Arabidopsis thaliana	CQ017776
			spag1a: Sperm-associated antigen 1A	Danio rerio	CQ017778
			RAP2-3: Ethylene-responsive transcription factor RAP2-3	Arabidopsis thaliana	CQ017777
			MORF3: Multiple organellar RNA editing factor 3%2C mitochondrial	Arabidopsis thaliana	CQ017779
			PME28: Putative pectinesterase/pectinesterase inhibitor 28	Arabidopsis thaliana	CQ017790
			IBR3: Probable acyl-CoA dehydrogenase IBR3	Arabidopsis thaliana	CQ017789
			28 kDa ribonucleoprotein%2C chloroplastic	Spinacia oleracea	CQ017794
			Bnip1: Vesicle transport protein SEC20	Mus musculus	CQ017802
			RPL4A: 60S ribosomal protein L4-1	Arabidopsis thaliana	CQ017808
			At2g19940: Probable N-acetyl-gamma-glutamyl-phosphate reductase%2C chloroplastic	Arabidopsis thaliana	CQ017812
			SUVH2: Histone-lysine N-methyltransferase family member SUVH2	Arabidopsis thaliana	CQ017815
			ARAD1: Probable arabinosyltransferase ARAD1	Arabidopsis thaliana	CQ017819
			PM19L: Membrane protein PM19L	Oryza sativa subsp. japonica	CQ017827
			Glutathione reductase%2C chloroplastic	Spinacia oleracea	CQ017825
			SCPL7: Serine carboxypeptidase-like 7	Arabidopsis thaliana	CQ017823
			DTX55: Protein DETOXIFICATION 55	Arabidopsis thaliana	CQ017826
			MYB2: Transcription factor MYB2	Oryza sativa subsp. japonica	CQ017828
			At2g33280: Probable folate-biopterin transporter 9%2C chloroplastic	Arabidopsis thaliana	CQ017829
			YUC10: Probable indole-3-pyruvate monooxygenase YUCCA10	Arabidopsis thaliana	CQ017830
			At2g33255: Haloacid dehalogenase-like hydrolase domain-containing protein At2g33255	Arabidopsis thaliana	CQ017833
			MIEL1: E3 ubiquitin-protein ligase MIEL1	Arabidopsis thaliana	CQ017835
			At3g62120: Proline--tRNA ligase%2C cytoplasmic	Arabidopsis thaliana	CQ017838
			AMT1-1: Ammonium transporter 1 member 1	Solanum lycopersicum	CQ017839
			At4g37920: Uncharacterized protein At4g37920	Arabidopsis thaliana	CQ017836
			ACD6: Protein ACCELERATED CELL DEATH 6	Arabidopsis thaliana	CQ017842
			KIN13A: Kinesin-like protein KIN-13A	Oryza sativa subsp. japonica	CQ017840
			PCMP-H73: Pentatricopeptide repeat-containing protein At1g15510%2C chloroplastic	Arabidopsis thaliana	CQ017841
			AMBRA1: Activating molecule in BECN1-regulated autophagy protein 1	Homo sapiens	CQ017854
			At3g18020: Pentatricopeptide repeat-containing protein At3g18020	Arabidopsis thaliana	CQ017851
			BAM1: Beta-amylase 1%2C chloroplastic	Arabidopsis thaliana	CQ017855
			AtMg00310: Uncharacterized mitochondrial protein AtMg00310	Arabidopsis thaliana	CQ017857
			RPA1B: Replication protein A 70 kDa DNA-binding subunit B	Arabidopsis thaliana	CQ017860
			faeA: Probable feruloyl esterase A	Aspergillus terreus	CQ017863
			nipblb: Nipped-B-like protein B	Danio rerio	CQ017866
			RSA1: Protein SHORT ROOT IN SALT MEDIUM 1	Arabidopsis thaliana	CQ017865
			Glutathione transferase GST 23	Zea mays	CQ017871
			YUC3: Probable indole-3-pyruvate monooxygenase YUCCA3	Arabidopsis thaliana	CQ017869
			HCAR: 7-hydroxymethyl chlorophyll a reductase%2C chloroplastic	Arabidopsis thaliana	CQ017870
			RID3: Protein ROOT INITIATION DEFECTIVE 3	Arabidopsis thaliana	CQ017876
			FHY3: Protein FAR-RED ELONGATED HYPOCOTYL 3	Arabidopsis thaliana	CQ017873
			At2g33220: NADH dehydrogenase [ubiquinone] 1 alpha subcomplex subunit 13-B	Arabidopsis thaliana	CQ017877
			aifA: Apoptosis-inducing factor homolog A	Dictyostelium discoideum	CQ017879
			GRXS9: Monothiol glutaredoxin-S9	Arabidopsis thaliana	CQ017880
			GRXC11: Glutaredoxin-C11	Arabidopsis thaliana	CQ017881
			Os10g0415600: Acylamino-acid-releasing enzyme 1	Oryza sativa subsp. japonica	CQ017882
			Os10g0415800: Acylamino-acid-releasing enzyme 2	Oryza sativa subsp. japonica	CQ017883
			KO: Ent-kaurene oxidase%2C chloroplastic	Arabidopsis thaliana	CQ017884
			COX3: Cytochrome c oxidase subunit 3	Helianthus annuus	CQ017885
			CPN60: Chaperonin CPN60%2C mitochondrial	Arabidopsis thaliana	CQ017886
			DIR18: Dirigent protein 18	Arabidopsis thaliana	CQ017888
			SERINC3: Serine incorporator 3	Homo sapiens	CQ017887
			THIM: Hydroxyethylthiazole kinase	Arabidopsis thaliana	CQ017889
TKW	F2	tkw17.1	At3g50520: Phosphoglycerate mutase-like protein 4	Arabidopsis thaliana	CQ039785
			TMN7: Transmembrane 9 superfamily member 7	Arabidopsis thaliana	CQ039779
			At2g26790: Pentatricopeptide repeat-containing protein At2g26790%2C mitochondrial	Arabidopsis thaliana	CQ039777
			LPA3: Protein LOW PSII ACCUMULATION 3%2C chloroplastic	Arabidopsis thaliana	CQ039786
			PBL16: Probable serine/threonine-protein kinase PBL16	Arabidopsis thaliana	CQ039787
			TMEM258: Transmembrane protein 258	Canis lupus familiaris	CQ039789
			MSI4: WD-40 repeat-containing protein MSI4	Arabidopsis thaliana	CQ039788
			At5g56900: Zinc finger CCCH domain-containing protein 64	Arabidopsis thaliana	CQ039792
			ALE2: Receptor-like serine/threonine-protein kinase ALE2	Arabidopsis thaliana	CQ039790
			PME32: Probable pectinesterase/pectinesterase inhibitor 32	Arabidopsis thaliana	CQ039791
			A70: Pathogen-associated molecular patterns-induced protein A70	Arabidopsis thaliana	CQ039796
			ACA13: Putative calcium-transporting ATPase 13%2C plasma membrane-type	Arabidopsis thaliana	CQ039800
			CKX3: Cytokinin dehydrogenase 3	Arabidopsis thaliana	CQ039803
			ACA12: Calcium-transporting ATPase 12%2C plasma membrane-type	Arabidopsis thaliana	CQ039801
			tma22: Translation machinery-associated protein 22	Schizosaccharomyces pombe	CQ039802
			Lypla2: Acyl-protein thioesterase 2	Mus musculus	CQ039804
			CFM3: CRM-domain containing factor CFM3%2C chloroplastic/mitochondrial		CQ039806
			NAC017: NAC domain-containing protein 17	Arabidopsis thaliana	CQ039809
			TFCB: Tubulin-folding cofactor B	Arabidopsis thaliana	CQ039805
			rplM: 50S ribosomal protein L13	Chloroflexus aggregans	CQ039807
			REP: Rab escort protein 1	Arabidopsis thaliana	CQ039810
			BHLH41: Putative transcription factor bHLH041	Arabidopsis thaliana	CQ039817
			WTF9: Protein WHAT'S THIS FACTOR 9%2C mitochondrial	Arabidopsis thaliana	CQ039814
			YDL057W: Putative uncharacterized protein YDL057W	Saccharomyces cerevisiae	CQ039815
			dhx8: ATP-dependent RNA helicase dhx8	Dictyostelium discoideum	CQ039820
			At2g19490: DNA repair protein recA homolog 3%2C mitochondrial	Arabidopsis thaliana	CQ039822
			DTX16: Protein DETOXIFICATION 16	Arabidopsis thaliana	CQ039823
			surE: 5'-nucleotidase SurE	Sulfurovum sp.	CQ039827
			EMB1789: Zinc finger CCCH domain-containing protein 65	Arabidopsis thaliana	CQ039825
			HSFA2: Heat stress transcription factor A-2	Arabidopsis thaliana	CQ039830
			NPR1: BTB/POZ domain and ankyrin repeat-containing protein NPR1		CQ039829
			TRM13: tRNA:m		CQ039828
			IQM1: IQ domain-containing protein IQM1	Arabidopsis thaliana	CQ039835
			CKL2: Casein kinase 1-like protein 2	Arabidopsis thaliana	CQ039837
			CKL5: Casein kinase 1-like protein 5	Arabidopsis thaliana	CQ039836
			DGAT1: Diacylglycerol O-acyltransferase 1	Corylus americana	CQ039839
			PUB4: U-box domain-containing protein 4	Arabidopsis thaliana	CQ039833
			RPS2: Disease resistance protein RPS2	Arabidopsis thaliana	CQ039841
			CRTL-E-1: Lycopene epsilon cyclase%2C chloroplastic	Solanum lycopersicum	CQ039843
			At1g17520: Telomere repeat-binding factor 4	Arabidopsis thaliana	CQ039842
			THO6: THO complex subunit 6	Arabidopsis thaliana	CQ039840
			At3g55350: Protein ALP1-like	Arabidopsis thaliana	CQ039848
			PUB34: U-box domain-containing protein 34	Arabidopsis thaliana	CQ039845
			LIMYB: L10-interacting MYB domain-containing protein	Arabidopsis thaliana	CQ039846
			At3g03510: BTB/POZ domain-containing protein At3g03510	Arabidopsis thaliana	CQ039844
			SKIP: SNW/SKI-interacting protein	Arabidopsis thaliana	CQ039854
			DEGP2: Protease Do-like 2%2C chloroplastic	Arabidopsis thaliana	CQ039850
			PP2C06: Probable protein phosphatase 2C 6		CQ039855
			HAB1: Protein phosphatase 2C 16	Arabidopsis thaliana	CQ039856
			CFIS1: Pre-mRNA cleavage factor Im 25 kDa subunit 1	Arabidopsis thaliana	CQ039858
			MKK2: Mitogen-activated protein kinase kinase 2	Arabidopsis thaliana	CQ039857
			UBA1C: UBP1-associated proteins 1C	Arabidopsis thaliana	CQ039861
			Antimicrobial peptide 2	Amaranthus caudatus	CQ039860
			At1g28650: GDSL esterase/lipase At1g28650	Arabidopsis thaliana	CQ039866
			XI-K: Myosin-17	Arabidopsis thaliana	CQ039865
			SGR9: E3 ubiquitin-protein ligase SGR9%2C amyloplastic	Arabidopsis thaliana	CQ039870
			At1g28590: GDSL esterase/lipase At1g28590	Arabidopsis thaliana	CQ039867
			WAV2: Alpha/beta hydrolase domain-containing protein WAV2	Arabidopsis thaliana	CQ039873
			SPBC776.05: Uncharacterized membrane protein C776.05	Schizosaccharomyces pombe	CQ039871
			AL5: PHD finger protein ALFIN-LIKE 5	Arabidopsis thaliana	CQ039872
			RPA3B: Replication protein A 14 kDa subunit B	Arabidopsis thaliana	CQ039876
			TIF3F1: Eukaryotic translation initiation factor 3 subunit F	Arabidopsis thaliana	CQ039882
			NFYA3: Nuclear transcription factor Y subunit A-3	Arabidopsis thaliana	CQ039875
			SEC22: 25.3 kDa vesicle transport protein	Arabidopsis thaliana	CQ039884
			rpl14: 50S ribosomal protein L14%2C chloroplastic	Spinacia oleracea	CQ039880
			rpoA: DNA-directed RNA polymerase subunit alpha	Spinacia oleracea	CQ039879
			petB: Cytochrome b6	Drimys granadensis	CQ039878
			rpl16: 50S ribosomal protein L16%2C chloroplastic	Cucumis sativus	CQ039881
			psbH: Photosystem II reaction center protein H	Jasminum nudiflorum	CQ039877
			At3g13980: Protein BIG GRAIN 1-like A	Arabidopsis thaliana	CQ039889
			BRXL4: Protein Brevis radix-like 4	Arabidopsis thaliana	CQ039886
			NLP3: Omega-amidase%2C chloroplastic	Arabidopsis thaliana	CQ039888
			RPA1A: Replication protein A 70 kDa DNA-binding subunit A	Arabidopsis thaliana	CQ039897
			PDAT1: Phospholipid:diacylglycerol acyltransferase 1	Arabidopsis thaliana	CQ039885
			ATL52: RING-H2 finger protein ATL52	Arabidopsis thaliana	CQ039893
			MSL10: Mechanosensitive ion channel protein 10	Arabidopsis thaliana	CQ039896
			VPS2.1: Vacuolar protein sorting-associated protein 2 homolog 1	Arabidopsis thaliana	CQ039892
			C1: Anthocyanin regulatory C1 protein	Zea mays	CQ039901
			MED20A: Mediator of RNA polymerase II transcription subunit 20a	Arabidopsis thaliana	CQ039903
			UP3: Stress-response A/B barrel domain-containing protein UP3	Arabidopsis thaliana	CQ039900
			RPS3C: 40S ribosomal protein S3-3	Arabidopsis thaliana	CQ039898
			Cytochrome P450 CYP72A219	Panax ginseng	CQ039904
			VIP6: Protein CTR9 homolog	Arabidopsis thaliana	CQ039910
			GRF1: Growth-regulating factor 1		CQ039911
			FRS5: Protein FAR1-RELATED SEQUENCE 5	Arabidopsis thaliana	CQ039909
			REM10: B3 domain-containing protein REM10	Arabidopsis thaliana	CQ039915
			OPR3: 12-oxophytodienoate reductase 3	Solanum lycopersicum	CQ039913
			dennd5b: DENN domain-containing protein 5B	Danio rerio	CQ039912
			REM13: B3 domain-containing protein REM13	Arabidopsis thaliana	CQ039914
			Pyrophosphate-energized vacuolar membrane proton pump	Vigna radiata var. radiata	CQ039916
			SRG1: Protein SRG1	Arabidopsis thaliana	CQ039922
			FLS: Flavonol synthase/flavanone 3-hydroxylase	Citrus unshiu	CQ039917
			ANS: Probable 2-oxoglutarate-dependent dioxygenase ANS	Arabidopsis thaliana	CQ039919
			GALS1: Galactan beta-1%2C4-galactosyltransferase GALS1	Arabidopsis thaliana	CQ039924
			NDX: Nodulin homeobox	Arabidopsis thaliana	CQ039926
			AMC5: Metacaspase-5	Arabidopsis thaliana	CQ039927
			ABP19A: Auxin-binding protein ABP19a	Prunus persica	CQ039929
			GH3.3: Indole-3-acetic acid-amido synthetase GH3.3	Arabidopsis thaliana	CQ039934
			GH3.1: Probable indole-3-acetic acid-amido synthetase GH3.1	Arabidopsis thaliana	CQ039933
			GH3.6: Indole-3-acetic acid-amido synthetase GH3.6	Arabidopsis thaliana	CQ039932
			ABP20: Auxin-binding protein ABP20	Prunus persica	CQ039930
			GLP1: Germin-like protein 1	Sinapis alba	CQ039939
			MLP31: MLP-like protein 31	Arabidopsis thaliana	CQ039938
			GER3: Germin-like protein subfamily 3 member 3	Arabidopsis thaliana	CQ039947
			STS14: STS14 protein	Solanum tuberosum	CQ039964
			MOB1-A: MOB kinase activator-like 1A	Medicago sativa subsp. falcata	CQ039966
			pol: Retrovirus-related Pol polyprotein from transposon 17.6	Drosophila melanogaster	CQ039967
			FBXL14: F-box/LRR-repeat protein 14	Homo sapiens	CQ039970
			TTLL12: Tubulin--tyrosine ligase-like protein 12	Homo sapiens	CQ039978
			OFUT35: O-fucosyltransferase 35	Arabidopsis thaliana	CQ039969
			ccsA: Cytochrome c biogenesis protein CcsA	Spinacia oleracea	CQ039975
			RIPK: Serine/threonine-protein kinase RIPK	Arabidopsis thaliana	CQ039981
			RBX1A: RING-box protein 1a	Arabidopsis thaliana	CQ039982
			FIP1: Protein FIP1	Arabidopsis thaliana	CQ039979
			At3g45310: Thiol protease aleurain-like	Arabidopsis thaliana	CQ039980
			SRG1: Protein SRG1	Arabidopsis thaliana	CQ039982
			FLS: Flavonol synthase/flavanone 3-hydroxylase	Citrus unshiu	CQ039979
			ANS: Probable 2-oxoglutarate-dependent dioxygenase ANS	Arabidopsis thaliana	CQ039980

## Sheet: supp_table 8
Supplementary Table 8. Genes within pleio4.1 and pleio14.1 confidence intervals with a previous described function related to flowering time, photoperiod response or yield regulation and their gene variants. Gene variants between CHEN-109 (pollen parent) and PI-614889 (seed parent) and to the reference genome QQ74_V2 are shown.
Gene name	Gene ID	QTL	Variant
			SNP														InDel								Total
			3-prime UTR variant	Synonymous variant	Intron variant	Missense variant	Splice region variant and intron variant	5-prime UTR premature start codon gain variant	5-prime UTR variant	Missense variant and downstream gene variant	Missense variant and upstream gene variant	Downstream gene variant and intron variant	Upstream gene variant and intron variant	Missense variant and splice region variant	Splice acceptor variant and intron variant	Premature stop gained	3-prime UTR variant	Synonymous variant	Intron variant	Missense variant	Splice region variant and intron variant	5-prime UTR variant	Frameshift variant	Disruptive inframe insertion
ATHB-15: Homeobox-leucine zipper protein ATHB-15	CQ014591	pleio4.1	-	-	-	-	-	-	-	1(1)*	-	-	-	-	-	-	-	-	-	-	-	-	-	-	2
PRR73: Two-component response regulator-like PRR73	CQ014646		4	2	16(1)	4	1	-	1	-	-	-	-	-	-	-	1	-	3(2)	-	-	-	-	-	32
AP2-1: APETALA2-like protein 1	CQ014660		2	-	6	1	-	-	-	-	-	-	-	-	-	-	1(1)	-	-	-	-	1(1)	-	-	11
LBD1: LOB domain-containing protein 1	CQ014689		-	-	8(3)	-	-	-	1	-	-	-	-	-	-	-	-	-	2	-	-	-	-	-	11
Os03g0733400: Zinc finger BED domain-containing protein RICESLEEPER 2	CQ014706		-	1	-	-	-	-	-	-	-	-	-	-	-	-	-	-	-	-	-	-	-	-	1
Os05g0583200: Zinc finger BED domain-containing protein RICESLEEPER 3	CQ014716		-	3	4	9	-	-	-	-	-	-	-	-	-	-	-	-	-	-	-	-	1	1(1)*	18
HEN2: DExH-box ATP-dependent RNA helicase DExH10	CQ014798		5(2)	3(1)	4(1)	1(1)	1	-	1	-	-	5(2)	6(3)	-	-	-	-	-	4	-	-	-	-	-	30
ROS1: DNA glycosylase/AP lyase ROS1	CQ014792		-	-	-	-	-	-	-	-	-	-	-	-	-	-	-	-	-	-	-	-	-	-	0
MET1B: DNA (cytosine-5)-methyltransferase 1B	CQ014805		-	3	9	8	-	-	-	-	-	-	-	1	1	-	-	-	-	-	1	-	1(1)*	1(1)*	25
SIP1-2: Aquaporin SIP1-2	CQ014807		1	-	-	-	-	-	-	-	-	-	4	-	-	-	-	-	-	-	-	-	-	-	5
SIP1-1: Aquaporin SIP1-1	CQ014806		-	-	-	-	-	-	-	-	-	-	-	-	-	-	-	-	-	-	-	-	-	-	0
UBP26: Ubiquitin carboxyl-terminal hydrolase 26	CQ014815		1	3	13	1	-	-	-	-	-	2	-	-	-	-	-	-	4(3)	-	-	-	-	-	24
FLD: Protein FLOWERING LOCUS D	CQ014818		1	2	3	2	-	-	-	3	-	1	-	-	-	-	1(1)	-	1(1)	-	-	-	-	-	14
DCAF1: DDB1- and CUL4-associated factor homolog 1	CQ014865		2	3(1)	4	-	-	-	-	-	-	-	2(2)	-	-	-	-	-	3	-	-	-	-	-	14
SAE1B-2: SUMO-activating enzyme subunit 1B-2	CQ014908		-	-	4	-	-	-	-	-	-	-	-	-	-	-	-	-	-	-	-	-	-	-	4
NAC098: Protein CUP-SHAPED COTYLEDON 2	CQ014910		5	-	1	1	-	-	1(1)	-	-	-	-	-	-	-	-	-	-	-	-	-	-	-	8
MSI1: WD-40 repeat-containing protein MSI1	CQ014927		-	-	-	-	-	-	-	-	-	-	4(3)	-	-	-	1	3	-	-	-	-	-	-	8
CIPK4: CBL-interacting serine/threonine-protein kinase 4	CQ054258		-	1	-	-	-	-	-	-	-	-	-	-	-	-	-	-	-	-	-	-	-	-	1
ELP6: Elongator complex protein 6	CQ054224		-	3(1)	-	-	-	-	-	-	2	-	9(3)	-	-	-	1(1)	3(1)	-	-	-	-	-	-	18
PEP: RNA-binding KH domain-containing protein PEPPER	CQ014911		1	-	-	-	-	-	-	-	-	7	-	-	-	-	-	-	3	-	-	-	-	-	11
PMRT15: Protein arginine N-methyltransferase 1.5	CQ014822		2	1	19	2	-	-	-	-	1	-	6	-	-	-	-	-	6(2)	-	-	-	-	-	37
NPF2.6: Protein NRT1/ PTR FAMILY 2.6	CQ054245		-	22	9	18	-	-	-	-	-	-	-	1	-	1	-	-	4(1)	-	-	-	-	-	55
NPF2.6: Protein NRT1/ PTR FAMILY 2.6	CQ014670		-	2	-	-	-	-	2	-	3	-	2	-	-	-	-	-	1(1)*	-	-	-	1	-	11
NPF2.6: Protein NRT1/ PTR FAMILY 2.2	CQ014671		-	-	2(1)	1	-	-	-	-	2	-	-	-	-	-	-	-	-	-	-	-	-	-	5
ARP1: Probable RNA-binding protein ARP1	CQ054247		-	-	5	3	-	-	-	-	-	-	-	-	-	-	-	-	1	-	-	-	-	-	9
SUF4: Protein SUPPRESSOR OF FRI 4	CQ002753	pleio14.1	1(1)	1(1)	3	-	-	-	-	-	1	6(4)	3(1)	-	-	-	-	-	-	-	-	-	-	-	15
TPRP-F1: 36.4 kDa proline-rich protein	CQ002772		-	1(1)	-	-	-	-	-	-	-	-	-	-	-	-	-	-	-	-	-	-	-	-	1
RUG3: RCC1 domain-containing protein RUG3%2C mitochondrial	CQ002774		3(2)	-	-	-	-	-	-	-	-	-	5(2)	1(1)*	-	-	-	-	-	-	-	-	-	-	9
PHYA: Phytochrome A	CQ002785		-	2(2)	-	1	-	-	-	2	-	1	-	-	-	-	-	-	-	-	-	-	-	-	6
PUB25: U-box domain-containing protein 25	CQ002800		-	-	-	-	-	-	-	-	-	-	-	-	-	-	-	-	-	-	-	-	-	-	0
HDA14: Histone deacetylase 14	CQ002816		2	2(1)	8(6)	-	-	1(1)	4(1)	-	-	-	6(5)	-	-	-	-	-	-	-	-	-	-	-	23
PCMP-H87: Pentatricopeptide repeat-containing protein	CQ002822		-	-	-	-	-	-	-	-	-	-	-	-	-	-	-	-	-	-	-	-	-	-	0
IND: Transcription factor IND	CQ002839		-	-	-	-	-	-	-	-	-	-	-	-	-	-	-	-	-	-	-	-	-	-	0
PME51: Probable pectinesterase/pectinesterase inhibitor 51	CQ002843		-	-	-	-	-	-	-	-	-	-	-	-	-	-	-	-	-	-	-	-	-	-	0
ATXR5: Probable Histone-lysine N-methyltransferase ATXR5	CQ002846		-	-	2	-	-	-	-	-	-	-	1	-	-	-	-	-	-	-	-	-	-	-	3
ATL76: E3 ubiquitin-protein ligase ATL76	CQ002858		-	-	-	2(1)*	-	-	-	-	-	-	-	-	-	-	-	-	-	-	-	-	-	-	2
ERF113: Ethylene-responsive transcription factor ERF113	CQ002880		-	-	-	-	-	-	-	2(1)*	-	5	-	-	-	-	-	-	-	-	-	-	-	-	7
UBP27: Ubiquitin carboxyl-terminal hydrolase 27	CQ002890		-	1	1	-	-	-	-	1	-	7(2)	-	-	-	-	-	-	-	-	-	-	-	-	10
TKI1: TSL-kinase interacting protein 1	CQ002893		4(1)	1	-	-	-	-	-	3(2)*	-	7	-	-	-	-	-	-	-	-	-	-	-	-	15
WRKY13: Probable WRKY transcription factor 13	CQ002899		1	-	-	1(1)*	1	-	1	-	-	-	-	-	-	-	-	-	-	-	-	-	-	-	4
SWEET7B: Bidirectional sugar transporter SWEET7b	CQ002763		1(1)	-	-	-	-	-	-	-	1	-	-	-	-	-	-	-	-	-	-	-	-	-	2
Variants are reported as "variant to the reference genome (different and homozygous haplotype between parents)"
No variant is reported in parenthesis when heterozygous or missing calls were found in one or two parents
*Modifier variant with predicted high effect in the coded protein
